# Supplementary material for: Privacy Policy Compliance of Mobile Sports and Health Apps in China: Scale Development, Data Analysis, and Prospects for Regulatory Reform
Source: JMIR Mhealth Uhealth. 2026 Feb 11;14:e73651. doi: 10.2196/73651 (PMC12893645; doi:10.2196/73651)
Supplement: Multimedia Appendix 1 [file mhealth-v14-e73651-s001.xlsx]

## Sheet: Sheet1
剔除原因	安卓系统APP名称	总计
饮食健康	饭橘	40
	卡路里热量计算
	体重日记本
	懒人减肥fit瘦身小目标
	热量计算go运动健康
	哥本哈根减肥
	懒人轻断食
	西柚轻断食
	怪兽轻断食
	小卡健康
	热量减肥小本
	轻断食计食器
	杂食记
	吃饭打卡
	今天喝了么
	Swing Fridge Pro
	喝水宝
	终极减肥法
	Calorie counter pro MyNetDiary
	食疗保健菜谱
	轻节食
	喝水管家专业版
	营养素计算器
	Tap & Track Calorie Counter
	怪兽轻断食-间歇性断食追踪
	体重小本
	小卡健康-轻断食卡路里热量计算器
	食卡卡
	LEEU热量减肥法
	柠檬轻断食
	喝水时间
	喝水羊驼
	WaterMinder
	轻断食
	每日减脂
	过期啦
	轻轻断食
	每日消耗卡里路计算器
	卡路里减肥
	卡路狸
心理健康	NPD知识普及	45
	问题盒子
	解忧小猫咪
	聚光
	Buddhify:Guided Meditation
	情绪镜头
	Wildfulness
	power of numbers
	一心院
	新年决心
	Focus:脉轮冥想
	冥想和放松音乐pro
	莫生气
	冥想时刻正式版
	点心心理
	kipkam
	Sway
	BrainWave
	解压小橙子pro
	鸡汤日历
	治疗密码
	发条日签
	瀑布岛
	Relax Melodies Seasons Premium
	终极脑波训练包
	放松冥想 P
	解忧星球
	PoPo日记
	Ananda-PREMIUM
	宁静：的冥想定时器
	stresswatch
	feelflow
	柠檬解压
	Hiwear Plus
	松果倾诉
	Now冥想
	MoodyWatch
	StressTracker
	壹心理
	小乖解压
	Moodji-健康生活
	I am
	简单心理
	壹点灵
	测呗
睡眠监测	AutoSleep	36
	SleepTown
	睡眠、醒来并保持健康
	睡眠好好，压力少少
	冥想答案之书
	i-Qi clock & meditation timer
	MoMoSleep
	Rainy Mood
	助眠声音高清版
	Windy Pro
	Sunny Sea Ocean Sleep Sounds
	Sleeping Sounds, Relax & Sleep
	睡觉时间+
	Noisli
	Relax Melodies P: Sleep Sounds
	Away~Nature Sounds to Sleep
	Environments
	White Noise
	Sleep Tracker
	Baby Shusher Sleep Miracle
	Sync Solver-Health to Fitbit
	Sleep Better Fan
	白噪音和深度睡眠声音
	Sleep Machine
	Sleep Meister
	Sleep Sounds
	咚咚心率
	小睡眠
	蜗牛睡眠
	潮汐
	熊猫睡眠
	Sleep Cycle
	幻休助眠
	Pillow
	睡宝Sleepal
	sheepSavior
身体监测	BMI体重记录器	49
	好习惯打卡
	轻颖
	体重日记
	体重日记小本
	哈特健康pro
	心电图仪
	StressBook: Watch
	心电图仪经典版
	iBodyShape
	尺记
	心电图仪健康套件
	成长记录
	Pulse Heart Rate
	PostureScreen Moblie
	Box Breathe
	PostureCHEKCKE R-plus
	色盲体检宝pro
	Health Data Server
	Health through breath
	Pupil Distance PD Measure
	健康笔记
	universal Breathing
	Mind Monitor
	孕期体重计算器
	笑容佳
	幻视通
	体重日记
	Fitdays
	PerfectHarmonyNumberGrid
	称一下
	香山智联
	爱看健康
	PICOOC
	轻牛健康
	每日心率
	便了么
	吃多少
	轻巧
	Pulse
	Chat健康
	心率记录图
	Qardio Heart
	薄荷宝箱
	OMRON Plus
	withings
	3D Yoga Anatomy
	HealthFace
	Pocket Yoga Teacher
运动教学	健康广场舞	30
	庞伯特
	betterWE星球
	AI眺舞
	体智云
	夺冠体育
	最爱广场舞
	陈氏太极拳教学
	随心瑜
	鱼喜团
	路了个鱼
	健身减肥
	会跑
	爱跳广场舞
	免费广场舞大全
	律动鼓点舞
	元气伸展
	超鹿运动
	乐科教练
	有心跳
	一起海钓
	巅峰减重
	庞伯特网球
	银锐健身
	来啦
	瑜悦
	来约球台球助教
	潜水大师-闭气训练
	周期计时器+
	律动鼓点舞
虚拟游戏	汗马竞速Pro	18
	奇幻滑雪
	动骑
	弈客五子棋
	Furious Ride
	骑斗
	GameFits
	GameFits手表跑步
	MOZA RACING
	AIGolf
	空气运动
	益智拼图
	CPG
	酷玩
	电子宠物机
	绝影之竞
	GameFits手表网球
	飞鸟夺宝
按摩	脚底按摩指南	11
	Massage Mastery
	Massage Techniques
	耳穴按摩小帮手
	往约
	泰到位按摩
	秘密按摩
	breo 按摩睡眠
	青芽到家
	愉悦到家
	往约管理版
中医治疗	子午灵龟	10
	BaMai
	BaMai Essentials
	一体
	把脉
	把脉-脉象&HRV压力检测
	知源中医
	知源经络穴位
	百灵健康
	把脉-诊脉号脉
体育赛事	给料体育	35
	金色体育
	我奥体育
	足球中国
	中国武术
	赛点通
	马拉松报名
	搜鸽天下
	中信网
	台球宝
	虚拟记分牌
	Running 派
	精雀赛事
	我是球星
	闪动
	球半
	中国篮球
	斑马邦
	全网球
	FIBA篮球
	球秀
	击剑圈
	赛事助手
	得球体育
	索冷引擎
	阳光体育
	中国田径
	直播吧
	上马
	野狐围棋
	久事体育
	马拉马拉
	爱奇艺体育
	中羽联
	小球迷
场馆预定	趣运动	5
	铁马高尔夫
	群体通
	豌豆掌管
	韵动吧
其他	爬山GPS海拔经纬定位	75
	小鑫网络运动
	318运动
	卫视康
	热雪奇迹
	宠悦悦
	捷安特电动车
	找鱼宝
	环浙步道
	VOOGOLF高尔夫助手
	日日行好运
	安全守护
	运动高手秀
	CYCPLUS
	青蛙脑训练
	闪动校园Pro
	The 50 Day-Project 50 挑战打卡
	戒色签到
	美柚月经期助手（专业版）
	经期跟踪
	叫醒冰箱
	千焦耳 大卡
	Noizio
	名言宝典
	Schumann Resonance
	earthbeat
	老花镜
	Seconds Pro Interval Timer
	WomanLogPro
	iPeriod+
	喂奶专家
	Noise Meter+
	节气物语
	Finder for Jawbone
	jog.fm
	QuitNow!PRO
	WomanLog Pregnancy
	掌通家园
	美柚
	心晴
	亲宝宝
	宝宝树孕育
	美丽修行
	妈妈网孕育
	大姨妈月经助手
	怪兽派对
	自律石头
	戒烟军团
	你今天真好看
	正气
	泡泡
	更美
	姨妈来咯
	花粉密度播报
	酷选
	维鉴
	今日抽烟
	糖豆
	大卫优孕
	发型多多
	Flo经期日记
	宝宝记
	成人驿站情趣社
	怪兽派对X
	经期管家
	快查查
	疫苗接种记录
	发型美美哒
	offscreen
	智慧E保
	怀孕管家
	MarkTimes
	丁香妈妈
	新氧青春
	春风无力
打不开网页	走路联盟	6
	HRV4Training
	BFT计步器
	SVEJAR Yoga Sequences
	Fere fit=
	超慢跑节拍器
无隐私政策	HeartWatch	31
	WorkOutDoors
	芥末50-Project 50
	腹肌撕裂者
	Scoliometer by Spiral Spine
	Velogram for Strava Cycling
	HealthFit
	7 Minute Workout Challenge
	Stark Suspension
	爱跑-爱上跑步的13周训练计划
	Iron Path Pro
	Stark ViPR
	Stark 哑铃
	Tabatach
	Stark 弹力绳
	Stark Kettlebell
	John Scott Yoga
	Easy Ab Workouts
	Stark 健身球
	Green Day 计步器
	Stark 伸展
	wHealth Dashboard
	网球Plus
	Valens
	Amood
	SpaceY登月计划
	OKOK国际版
	H Band Lite
	飞翔的红蜻蜓
	跑步-跑步记录
	心率记录图

## Sheet: Sheet2
Reason for Sample Exclusion	App Name	Total Number
Dietary Control	Fanju	40
	Kaluli Reliangjisuanji
	Tizhongrijiben
	Lanrenjianfeishoushenxiaomubiao
	Reliangjisuan
	Gebenhagenjianfei
	Lanrenqingduanshi
	Xiyouqingduanshi
	Guaishouqingduanshi
	Xiaokajiankang
	Reliangjianfeixiaoben
	Qingduanshijishiqi
	Zashiji
	Chifandaka
	Jintianheleme
	Swing Fridge Pro
	Heshuibao
	Zhongjijianfeifa
	Calorie counter pro MyNetDiary
	Shiliaobaojiancaipu
	Qingjieshi
	Heshuiguanjiazhuanyeban
	Yingyangsujishuqi
	Tap & Track Calorie Counter
	Guaishoujieshi-Jianxiexingduanshizhuizong
	Tizhongxiaoben
	Xiaokajiankang-Kalulijisuanji
	Shikaka
	LEEUreliangjianfeifa
	Ningmengqingnduanshi
	Heshuishijian
	Heshuiyangtuo
	WaterMinder
	Qingduanshi
	Meirijianfei
	Guoqila
	Qingqingduanshi
	Meirikalilujishuqi
	Kalulijianfei
	Kaluli
Mental Health	NPDzhishipuji	45
	Wentihezi
	Jieyoumaomi
	Juguang
	Buddhify:Guided Meditation
	Qingxujigntou
	Wildfulness
	power of numbers
	Yixinyuan
	Xinnianjuexin
	Focus:mailuominxiang
	Minxianighefangsongyinyue pro
	Moshengqi
	Minxiangshikezhengshiban
	Dianxinxinli
	kipkam
	Sway
	BrainWave
	Jieyaxiaochengzi pro
	Jitangrili
	Zhiliaomima
	Fatiaoriqian
	Pubudao
	Relax Melodies Seasons Premium
	Zhongjinaoboxunlianbao
	Fangsongminxiang
	Jieyouxingqiu
	PoPoriji
	Ananda-PREMIUM
	Ningjingdeminxiangqi
	stresswatch
	feelflow
	Ningmengjieya
	Hiwear Plus
	Songguoqingsu
	Nowminxinag
	MoodyWatch
	StressTracker
	Yixinli
	Xiaoguaijieya
	Moodji-Jiankangshenghuo
	I am
	Jiandanxinli
	Yidianling
	Cebei
Sleep Monitoring	AutoSleep	36
	SleepTown
	Shuimian\xinglaibingbaochijiankang
	Shuimianhaohao,Yalishaoshao
	Minxiangdaanzhishu
	i-Qi clock & meditation timer
	MoMoSleep
	Rainy Mood
	Zhumianshengyin
	Windy Pro
	Sunny Sea Ocean Sleep Sounds
	Sleeping Sounds, Relax & Sleep
	Shuijiaoshijian+
	Noisli
	Relax Melodies P: Sleep Sounds
	Away~Nature Sounds to Sleep
	Environments
	White Noise
	Sleep Tracker
	Baby Shusher Sleep Miracle
	Sync Solver-Health to Fitbit
	Sleep Better Fan
	Baizaoyinheshengdushuimianshengyin
	Sleep Machine
	Sleep Meister
	Sleep Sounds
	Dongdongxinlv
	Xiaoshuimian
	Woniushuimian
	Chaoxi
	Xiongmaoshuimian
	Sleep Cycle
	Huanxiushuimian
	Pillow
	ShuibaoSleepal
	sheepSavior
Body Monitoring	BMITizhongnjiluqi	49
	Haoxiguandaka
	Qingying
	Tizhongriji
	Tizongrijixiaoben
	Hatejiankang pro
	Xindiantuyi
	StressBook: Watch
	Xindiantuyijingdianban
	iBodyShape
	Chiji
	Xindiantuyijiankangtaojian
	Chengzhangjilu
	Pulse Heart Rate
	PostureScreen Moblie
	Box Breathe
	PostureCHEKCKE R-plus
	Semangtijianbaopro
	Health Data Server
	Health through breath
	Pupil Distance PD Measure
	Jiankangbiji
	universal Breathing
	Mind Monitor
	Yunqitizhongjisuanqi
	Xiaorongjia
	Huanshitong
	Tizhognriji
	Fitdays
	PerfectHarmonyNumberGrid
	Chengyixia
	Xiangshanzhilian
	Aikanjiankang
	PICOOC
	Qinngniujiankang
	Meirixinlv
	Bianleme
	Chiduoshao
	Qingqiao
	Pulse
	Chatjiankang
	Xilvjilutu
	Qardio Heart
	Baohebaibaoxiang
	OMRON Plus
	withings
	3D Yoga Anatomy
	HealthFace
	Pocket Yoga Teacher
Physical Education	Jiankangguagnchangwu	30
	Pangbote
	betterWExingqiu
	AITiaowu
	Tizhiyun
	Duoguantiyu
	Zuiaiguangchangwu
	Chenshitaijijiaoxue
	Touxinyu
	Yuxituan
	Lulegeyu
	Jianshenjianfei
	Huipao
	Aitiaoguangchangwu
	Mianfeiguangchangwudaquan
	Lvdonggudianwu
	Yuanqishenzhan
	Chaoluyundong
	Lekejianlian
	Youxintiao
	Yiqihaidiao
	Dianfengjianzhong
	Pangbotewangqiu
	Yinruijianshen
	Laila
	Yuyue
	Laiyueqiutaiqiuzhujiao
	Qianshuidashi-biqixunlian
	Zhouqijishiqi+
	Lvdongguding
Video Games	Hanmajingsu pro	18
	Qihuanhuaxue
	Dongqi
	Yikewuziqi
	Furious Ride
	Qidou
	GameFits
	GameFitsShoubiaopaobu
	MOZA RACING
	AIGolf
	Kkongqiyundong
	Yizhipintu
	CPG
	Kuwan
	Dianzichongwuji
	Jueyingzhijing
	GameFitsshoubiaowangqiu
	Feiniaoduobao
Massage Services	Jiaodianmozhinan	11
	Massage Mastery
	Massage Techniques
	Erxueanmoxiaozhushou
	Wangyue
	Taidaoweianmo
	Mimianmo
	breo Anmoshuihmian
	Qingyadaojia
	Yuyuedaojia
	Wangyueguanlifan
Traditional Chinese Medicine Diagnosis and Treatment	Ziwulinggui	10
	BaMai
	BaMai Essentials
	Yiti
	BamaiMaiWatch
	Bamai-Maixiang&HRVYalijiance
	Zhiyuanzhongyi
	Zhiyuanjingmai
	Bailingjiankang
	Bamai-Zhenmaihaomai
Sports Events	Jiliaotiyu	35
	Jinsetiyu
	Woaotiyu
	Zuqiuzhongguo
	Zhongguowushu
	Saidiantong
	Malasongbaoming
	Sougetianxia
	Zhongxinwang
	Taiqiubao
	Xunijifenpai
	Running pai
	Jingquesaishi
	Woshiqiuxing
	Shandong
	Qiuban
	Zhongguonanqiu
	Banmabang
	QuAnqiuwang
	FIBAlanqiu
	Qiuxiu
	Jijianquan
	Saishizhushou
	Deqiutiyu
	Suolengyinqing
	Yangguangtiyu
	Zhongguotianjing
	Zhiboba
	Shangma
	Yehuweiqi
	Jiushitiyu
	Malamala
	Aiqiyitiyu
	Zhongyulian
	Xiaoqiumi
Venue Booking	Quyundong	5
	Tiemagaoerfu
	Quntitong
	Wandouzhangguan
	Yundongba
Other Reasons (menstrual care, childcare, sports knowledge dissemination, etc.)	PashanGPShaibajingweidingwei	75
	Xiaoxinwangluoyundong
	318yundong
	Weishikang
	Rexueqiji
	Chongyueyue
	Jieantediandongche
	Zhaoyubao
	Huanzhebudao
	VOOGOLFgaoerfuzhushou
	Ririxinghaoyun
	Anquanshouhu
	Yundonggaoshouxiu
	CYCPLUS
	Qingwanaoxunlian
	Shandongxiaoyuan Pro
	The 50 Day-Project 50 Tiaozhandaka
	Jieseqiandao
	Meiyouyuejingzhushou(zhuanyeban)
	Jingqigenzong
	Jiaoxingnbingxiangn
	Qianjiaoer daka
	Noizio
	Mingyanbaodian
	Schumann Resonance
	earthbeat
	Laohuajing
	Seconds Pro Interval Timer
	WomanLogPro
	iPeriod+
	Weinaizhuanjia
	Noise Meter+
	Jieqiwuyu
	Finder for Jawbone
	jog.fm
	QuitNow!PRO
	WomanLog Pregnancy
	Zhangtongjiayuan
	Meiyou
	Xinqing
	Qinbaobao
	Baobaoshuyunyu
	Meilixiuxinng
	Mamawangyunyu
	Dayimayuejingzhushou
	Guaishoupaidui
	Zilvshitou
	Jieyanjuntuan
	Nijintianzhenhaokan
	Zhengqi
	Paopao
	Gengmei
	Yimalaige
	Huafenmidubobao
	Kuxuan
	Weijian
	Jinrichouyan
	Tangdou
	Daweiyouyun
	Faxingduoduo
	Flojingqiriji
	Baobaoji
	Chengrenyizhanqingqushe
	GuaishoupaiduiX
	Jingqiguanjia
	Kuaichcha
	Yimiaojiezhongjilu
	Faxingmeimeida
	offscreen
	ZhihuiEbao
	Huaiyunguanjia
	MarkTimes
	Dingxiangmama
	Xinyangqingchun
	Chunfengwuli
Unable to Open the Webpage	Zoululianmeng	6
	HRV4Training
	BFTjibuqi
	SVEJAR Yoga Sequences
	Fere fit=
	Chaomanjiepaiqi
No Privacy Policy	HeartWatch	31
	WorkOutDoors
	Jiemo50-Project 50
	Fujisiliezhe
	Scoliometer by Spiral Spine
	Velogram for Strava Cycling
	HealthFit
	7 Minute Workout Challenge
	Stark Suspension
	Aipao
	Iron Path Pro
	Stark ViPR
	Stark Yaling
	Tabatach
	Stark Tanlisheng
	Stark Kettlebell
	John Scott Yoga
	Easy Ab Workouts
	Stark Jianshenqiu
	Green Day Jibuqi
	Stark Shenzhan
	wHealth Dashboard
	Wangqiu Plus
	Valens
	Amood
	SpaceYDengyuejihua
	OKOKGuojiban
	H Band Lite
	Feixiangdehongqingting
	Paobu
	Xinlvjilutu
