# Supplementary material for: Privacy Policy Compliance of Mobile Sports and Health Apps in China: Scale Development, Data Analysis, and Prospects for Regulatory Reform
Source: JMIR Mhealth Uhealth. 2026 Feb 11;14:e73651. doi: 10.2196/73651 (PMC12893645; doi:10.2196/73651)
Supplement: Multimedia Appendix 2 [file mhealth-v14-e73651-s002.xlsx]

## Sheet: Sheet2
App Store Type	App Name	App Download Volume (Unit:10000)	App Age Rating	App Star Rating
Android app store
	tiantiandongyidong	<1	8+	0
	yujiamianfeilian	12	8+	3.9
	jiankangbudao	256	3+	5
	DIGRUN	<1	18+	1
	MasWear	170	16+	2.6
	duolian	6	3+	3.3
	quweibubuxing	<1	18+	0
	Haylou Fun	100	12+	3.7
	koudaijiaolian	<1	3+	5
	yundongjibuqi	27	3+	3.7
	tiantianzhanggao	40	3+	3
	huabei	877	16+	2.3
	xiangdongjiankang	<1	18+	0
	tebupaobu	6	3+	3
	kagudiantiaowu	72	3+	4.3
	tabianshanhe	174	3+	0
	zoulushengjin	219	3+	2
	xiaobenyundong	63	12+	1.7
	renrenwudao	36	12+	0
	paobujiluzhushou	2	16+	2
	jibuhao	<1	16+	0
	yuedongfeng	8	12+	2.8
	jixingjibu	169	3+	0
	dangran	687	18+	2.3
	quanminzouluji	231	16+	2
	yundongxiaoyuann	1	3+	1
	meitianmaifeiyujia	10	8+	4.6
	lvshimabiao	<1	12+	4
	chaojixingxing	85	12+	3
	bodyParksijiao1V1	5	18+	4.9
	jibuxing	56	16+	5
	KS Fitqingyundong	11	3+	5
	jianshenjibubao	2	3+	5
	fendong	333	3+	0
	huolijibuqi	5	3+	3.5
	xunlianbao	33	3+	5
	ECTRI	6	16+	3.2
	Change	<1	16+	5
	xingzheqixing	<1	12+	0
	renrenjibubao	3	3+	3
	dangegenlian	89	12+	4
	RIRO WEARABLES	<1	18+	0
	mokejianshen	5	8+	1.7
	VeryFit	69	16+	5
	quanminzoulubnao	804	3+	3.7
	kuaishu	206	3+	1.2
	hule	10	16+	5
	caiqibubusheng	<1	18+	0
	Econnected	24	3+	0
	fendongquan	143	3+	5
	xingyunjibuqi	<1	16+	0
	meiriyundongdaka	<1	3+	1
	gaoxiaotiyu	39	16+	1
	yifenzhongtiaosheng	<1	8+	0
	aotujihua	23	12+	0
	zouluzuanhongbao	1	18+	1
	7fenzhongjianshen	19	18+	5
	RIRO SMART	<1	8+	0
	Dee Fit	<1	12+	3
	HaWo FIT	11	12+	3
	manfentiaosheng	24	16+	2
	bubudaren	<1	3+	0
	GaoFit	4	12+	0
	tubuzhe	<1	3+	0
	Hello FitPro	2	3+	0
	keyijiankang	<1	12+	0
	yundongjiankangsuchengfit	11	12+	4.7
	GOSKIquhuaxue	148	16+	2.3
	quanshishu	62	18+	5
	jiaofeidaka	9	3+	5
	guanhuaizhushou	<1	3+	0
	zenggaoyundong	2	3+	0
	Outbase	<1	12+	0
	Qring	<1	18+	0
	zouluzanqianbao	11	18+	1
	zoubu	<1	16+	1
	WoFit	69	8+	2
	Airentiqieshuiguo	8	18+	1.4
	chenqibanbu	23	18+	0
	Youth Health	23	3+	0
	youyongdu	<1	8+	0
	zouluzuanhaoyun	1	18+	0
	jianbuquan	3	18+	3.5
	yaolian	35	12+	1
	jingzaoyundong	1	3+	2
	jibujianshenshenqi	<1	18+	0
	kuailezoulu	3	3+	1
	paobuqi	30	3+	3
	lianduoduo	22	18+	0
	waozhinengshoubiao	<1	3+	0
	JYouPro	6	3+	0
	shencaiyoudao	7	12+	4
	suxingwudao	62	12+	2
	zhijianzuanqian	5	18+	3.4
	jibuyingcaibao	1	18+	0
	kailian	48	12+	0
	Fitjianfeiruanjian	14	3+	1
	LuckRing	1	3+	5
	soutui	14	3+	0
	yundongjianshenjihua	18	12+	0
	yinianbubukang	<1	18+	0
	fuyunjibuwang	41	3+	0
	daxiangqiwu	<1	3+	0
	lanyaozouluzuanqianbao	<1	18+	0
	weiershijianshen	256	18+	1
	zoululetaotao	10	3+	0
	zhanzhuang	1	16+	0
	zhangshangjibu	19	18+	0
	zouluqingsongzuan	17	18+	0
	jibuyinglingqian	162	18+	1
	zouluwoxianxing	235	12+	1.3
	zouluzuanlingqian	55	18+	2.7
	zoulujiefuqi	21	18+	2.3
	lekangbuxingji	52	3+	0
	bubuzoucailu	98	18+	1.8
	jieanteqixing	1703	12+	3.6
	zouluzuankaihuai	45	18+	1
	yundongkuaizoujibuqi	3	3+	1
	Hryfine	1448	16+	2.7
	huantaijiankang	1045	16+	2.6
	meiri zouluduoduo	411	3+	4.1
	yundongnshijiexiaoyuan	9240	12+	1
	lingdongjianbu	<1	18+	0
	tiantianzouluyundong	9	3+	3.7
	budaolepao	5001	8+	1
	xiuxiujibu	1	3+	0
	xingzheqixing	2838	12+	2.9
	dajiaaibuzou	2	16+	0
	paobujianshenzhushou	288	3+	4
	WearinOS	690	12+	3.5
	jixiangbubuzou	3	18+	0
	jibuyoufuxiang	<1	18+	0
	yundongjianshendashi	20	3+	3.7
	yiqizoushunlu	2	18+	0
	wanbujiankang	1442	12+	1.1
	Hiwear Plus	6	3+	3
	NewX Fit	160	8+	1.8
	weibuyundong	99	3+	4.7
	tangguoguangchangwu	41	3+	3
	aijibu	3	18+	3
	buyuefuying	33	18+	0
	bubuxinhuanchang	17	3+	0
	zouluyoucaijin	<1	18+	0
	yundongzoulujibuqi	141	3+	2.3
	lianxiangyundongshenghuo	3	3+	2.3
	yundongjiankangfitjinribushu	6	3+	1.8
	jianshenzoulujibuqi	61	3+	3.7
	jiankangzoubu	20	3+	3.8
	hongenaiyundong	151	3+	2.5
	zoulucaidaojia	<1	18+	0
	zouluyoufuqi	6	16+	5
	danzaipaiduishouboiao	6	18+	3.3
	Soufit	2	3+	1
	muguangxinglu	3	16+	0
	dongqilaiya	56	3+	1.6
	huolipaobujishuqi	6	3+	1.8
	M2 Wear	529	16+	1.7
	renrenzouluzuan	1	18+	0
	quanminzouluduoduo	3	3+	1
	S365	709	18+	1
	meirizoulujibu	<1	3+	0
	paobujifitjianfei	5	3+	4
	Band V3	12	3+	2
	meirijianshenjianfei	11	3+	2.8
	xiangshanzhineng	449	3+	2.7
	jianshenjibuqi	16	3+	4.4
	youyangyunndong jianfei zhuanjia	5	3+	4
	baifenyundong	304	3+	3.9
	11lu xuniyundong	<1	8+	5
	Gdong	598	18+	4.9
	shoubiaoV9C	10	3+	1
	shoubiaoV7	1	3+	3
	SKGshoubiaoV9	<1	3+	0
	Fit	79	3+	2.8
	YaoYao	2	3+	5
	huaweiyundongjiankang	3210000	3+	4.7
	keep-Aiyundongjiaolian	300000	16+	2.7
	tiantiantiaosheng	70000	3+	2.2
	meiriyujia	10000	8+	4.8
	rehanwudao	3763	8+	4.6
	yinghanjianshen	2051	8+	4.7
	Wearfit Pro	9875	12+	1.8
	ledongjiankangshenghuo	744	3+	3.6
	lekeyundong	2860	8+	1.5
	CO FIT	481	3+	3
	yuepaoquan	10000	8+	1.8
	xiaoshumiaoyundong	87	3+	4.9
	Sunri	1291	8+	1.2
	pulatiyundong	615	18+	4.3
	MActivePro	1261	18+	2.1
	yuedongquan	20000	16+	4.2
	COROS	320	3+	3.7
	jiasudu	639	12+	2.8
	kaigeeryundong -dingzhixunlianjihua	500	3+	4.6
	lianlianjianshen	136	3+	4.3
	diyisaidao	282	18+	2.5
	Da Fit	672	8+	5
	wanluyundong	168	3+	2.8
	MERITchaoranzhi	562	12+	2.4
	kailian	30	3+	2.2
	heiniaodanche	503	18+	3
	Chaomanpaojiepaiqi	227	3+	4.6
	duorui	4848	3+	1
	SPAX	548	3+	3.5
	ledongli	4120	16+	1.6
	Suunto	186	12+	3.1
	haoqiu	19	18+	3.9
	SpaceYdengyuejihua	11	3+	4.9
	xunji-xunlianzhuanjia	2117	3+	3.7
	shuzixindonng	964	3+	3.2
Apple app store		Download Volume not found from Apple app store
	xiaomiyundongjiankang		4+	4.9
	huaweiyundongjiankang		4+	4.9
	keep-Aiyundongjiaolian		17+	4.9
	okok-ticeshuju		12+	4.8
	grow		4+	4.8
	bohejiankang		12+	4.7
	lekeyundong		4+	4.8
	wearfit pro		12+	3.3
	Mactivepro		9+	2.9
	meiriyujia		17+	4.9
	rehanwudao		17+	4.6
	yinghanjianshen		17+	4.7
	tiantiantiaosheng		4+	4.4
	yuedongquan		17+	4.9
	Zepp Life		4+	4.7
	Gs Fit		12+	2.7
	gudong		12+	4.9
	Sunri		17+	1.8
	heiniaodanche		17+	4.9
	jiasudu		4+	3.6
	Gdong-kaigeeryundongduanlianruanjian		17+	4.8
	anxinxinnlvgaunjia		12+	4.8
	xunji-xunlianzhuanjia		4+	4.7
	ledongjiankangshenghuo		17+	4.7
	CO FIT		4+	4.7
	yuepaoquan		17+	4.9
	Fit-here		4+	4.1
	Garmin Connect		4+	3
	Zepp		4+	4.8
	haoqing		12+	2.7
	dongdong-yundongjibuqihepaobujianshenjianfeijiaolian		4+	4.9
	xiaomichuandai		4+	2.1
	RDFit		4+	2.8
	xiaoshumiaoyundong		4+	4.2
	qingqihaowan		4+	2.3
	xiangshoujiankang		4+	4.8
	shuzixindonng		4+	4.6
	zhixinxinlvjiance		4+	4.8
	FitCloudPro		4+	3.3
	COROS		4+	4.6
	qudongWillGo		12+	2.9
	kaigeeryundong -dingzhixunlianjihua		17+	4.5
	iGPSPORT		17+	3.7
	wanluyundong		4+	2.7
	lianlianjianshen		4+	4.7
	kailian-jianshenjiluyuzhuanye xunlianjihua		4+	4.6
	Da Fit		4+	4.8
	MERITchaoranzhi		4+	3.3
	paoburuanjian-paobujilu FITAPP		4+	4.7
	PeakWatch: Aiyundongzhushou		17+	4.8
	buduoduo		17+	3.9
	SPAX-nidejiatingjianshenzhuanjia		12+	4.8
	OtterLife		4+	4.9
	diyisaidao		9+	4.9
	Fito-youxihuayundongjiankangpaobuqixing		4+	4.8
	GoLite		4+	4.9
	Wearpro		4+	4.8
	xiaoguaijiankang		4+	4.7
	Elavatine		17+	4.9
	ledongli		17+	4.3
	moxun		4+	4.5
	YaoYao		4+	4.8
	HD Fit Pro		4+	2.9
	zouluxingqiu		4+	4.5
	QXFit		17+	4.3
	QiFitPro		4+	2.6
	Pacer		12+	4.8
	Fitness：yundongjianshenhepaobujianfei		12+	4.9
	Seven		4+	4.7
	heihamaojianshen		4+	1.9
	haotizhi		12+	3.4
	MeGrow		4+	4.8
	shuhuayundong		4+	4.8
	Suunto ZH		17+	4.6
	pulatiyundong		17+	3.9
	haoqiu		4+	4.8
	jibuqiStepsApp		4+	4.9
	weijian		4+	3.5
	duorui		17+	3.5
	Streaks		4+	4.8
	Pocket Yoga		4+	4.6
	yangcongyundongjishi		4+	4.5
	FormCheck AI		4+	3.7
	Mr Smooth Pro		4+	0
	fuwocheng		4+	4.5
	sululu		4+	4.4
	Fitness Point Pro:jianshenjujia		9+	4.3
	iMuscle 2-iPhone Edition		4+	4.6
	Streaks Workout		4+	4.8
	Fitbit guanjia		4+	4.3
	yundongjiepou		12+	3.7
	jiankang、xiguanyangchengjijianshen		4+	3.3
	MC-Timer		4+	0
	kongqiquanji		4+	4.4
	meirifubuduanlian		4+	4.9
	meiriduanlian		4+	4.8
	meiriyouyangduanlian		4+	4.9
	jianshenhuoban+		4+	4.3
	CARROT Fit		17+	4.6
	meirituibuduanlian		4+	4.5
	meiritunbuduanlian		4+	4.5
	meirishoubiduanlian		4+	4.5
	Simply Yoga		4+	4.7
	FitPort		4+	5
	Adrian James:6 Pack Abs		4+	4
	Gymniotize Pro		4+	4.9
	iSmoothRun		4+	4.2
	Winning Shot		4+	4.9
	Instant Fitness:Workout Trainer		4+	4
	Couch to 5K-Run training		4+	5
	Bicycle ride tracker PRO		4+	5
	Team Bleep Test		4+	4.4
	Steps paoyouquan		4+	5
