# Supplementary material for: Privacy Policy Compliance of Mobile Sports and Health Apps in China: Scale Development, Data Analysis, and Prospects for Regulatory Reform
Source: JMIR Mhealth Uhealth. 2026 Feb 11;14:e73651. doi: 10.2196/73651 (PMC12893645; doi:10.2196/73651)
Supplement: Multimedia Appendix 3 [file mhealth-v14-e73651-s003.xlsx]

## Sheet: Sheet1
	PI collection									PI storage				PI usage														PI entrusted processing, sharing, transferring and disclosing					PI security and feedback					Total score（37）	Final score（100）	37
	Collection subject	Policy update	Application scope	Collection type	Collection purpose	Processing rule	Authorization for general information	Authorization for sensitive information	Exceptions for explicit authorization	Storage time	Storage place	PI de-identification	Sensitive information storage	PI access control	De-identified display and use	Purpose restrictions for PI usage	Authorization for the usage purpose change	constraints of automatic decision-making	Query right	Correction right	deletion right	Copy right	Account cancellation right	Withdraw or change authorization	Asking response right	Deceased user rule	Complaint mechanism	Requirements for entrusted controller processing PI	Reasons for sharing, transferring and disclosing PI	Security measures of sharing, transferring and disclosing PI	Special circumstances without consent	Cross-border transmission requirements	Security incident response mechanism	Security event notification mechanism	Feedback channel	Feedback period	External dispute resolution mechanisms			37
	Aritcle 17	Aritcle 14	Aritcle 6	Aritcle 17	Aritcle 17	Aritcle 17	Aritcle 14	Aritcle 28、29 and 30	Aritcle 13	Aritcle 17 and 19	Aritcle 40					Aritcle 6	Aritcle 14	Aritcle 24	Aritcle 45	Aritcle 46	Aritcle 47	Aritcle 45		Aritcle 15 and 16	Aritcle 48	Aritcle 49	Aritcle 50			Aritcle 22、23 and 25	Aritcle 26 and 27	Aritcle 38 and 39	Aritcle 57		Aritcle 65		Aritcle 50			37
	Aritcle 4.1	Aritcle 5	Aritcle 2.2、 2.3 and 4.1	Aritcle 2.1	Aritcle 4.1		Aritcle 4.1		Aritcle 6	Aritcle 6.1		Aritcle 6.2	Aritcle 6.3	Aritcle 7.1	Aritcle 7.2	Aritcle 7.3		Aritcle 7.7	Aritcle 8.1	Aritcle 8.2	Aritcle 8.3	Aritcle 8.6	Aritcle 8.5	Aritcle 8.4	Aritcle 8.7		Aritcle 8.8	Aritcle 9.1、9.3 and 9.4	Aritcle 9.2 and 9.4	Aritcle 9.2 and 9.4	Aritcle 9.5		Aritcle 10.1	Aritcle 10.2		Aritcle 8.7 and 8.8	Aritcle 8.7、8.8 and 10.2			37
tiantiandongyidong	1	1	1	1	1	1	1	0	1	1	1	1	1	1	1	1	1	0	1	1	1	1	0	1	1	0	1	0	1	1	1	0	1	1	1	1	1	31	83.7838	37
yujiamianfeilian	1	1	1	1	1	1	1	1	1	1	1	0	0	1	0	1	1	0	0	0	0	0	0	1	1	0	1	0	1	1	1	0	0	0	1	1	0	22	59.4595	37
jiankangbudao	1	0	1	1	1	1	1	1	0	1	1	1	0	1	0	1	1	0	1	1	1	0	0	1	1	0	1	0	1	1	1	1	1	1	1	1	0	27	72.973	37
DIGRUN	1	0	1	1	1	1	1	1	0	1	1	0	0	1	0	1	1	1	1	1	1	1	1	1	1	0	1	0	1	1	1	0	1	1	1	1	0	28	75.6757	37
MasWear	1	1	1	1	1	1	1	0	0	0	0	0	0	0	0	1	1	0	0	0	0	0	1	0	0	0	0	0	1	1	1	0	0	0	1	0	0	14	37.8378	37
duolian	1	0	1	1	1	1	1	0	0	1	1	0	0	0	0	1	1	0	1	1	1	0	1	0	0	0	1	0	0	1	1	0	0	0	1	1	0	19	51.3514	37
quweibubuxing	1	1	1	1	1	1	1	1	1	1	1	0	0	1	0	1	1	0	1	1	1	1	0	1	1	0	0	0	1	1	1	0	1	1	1	1	1	28	75.6757	37
Haylou Fun	1	0	0	1	1	1	1	0	0	1	0	0	0	1	0	0	0	0	1	1	1	0	1	1	0	0	1	0	1	1	0	1	0	0	1	1	1	19	51.3514	37
koudaijiaolian	1	1	1	1	1	1	1	0	0	1	1	1	0	1	0	1	1	0	0	0	0	0	1	0	0	0	1	0	1	1	1	1	1	1	1	0	0	22	59.4595	37
yundongjibuqi	1	1	0	1	1	1	1	0	1	1	1	1	0	1	0	1	1	0	1	1	1	0	0	1	0	0	1	0	1	1	1	1	1	1	1	1	0	26	70.2703	37
tiantianzhanggao	1	0	0	1	1	1	1	0	1	1	1	0	0	1	0	1	1	0	1	1	1	0	1	1	1	0	1	0	1	1	1	0	1	1	1	1	0	25	67.5676	37
huabei	1	1	1	1	1	0	1	1	0	0	1	0	0	0	0	1	0	0	0	0	0	1	0	0	0	0	1	0	1	1	0	0	0	1	1	1	0	16	43.2432	37
xiangdongjiankang	1	0	0	1	1	0	0	0	0	0	0	0	0	0	0	1	0	0	0	0	0	0	1	0	0	0	0	0	0	0	0	0	0	0	1	0	1	7	18.9189	37
tebupaobu	1	0	1	1	1	1	1	0	0	0	1	0	0	1	0	1	0	1	1	1	1	1	1	1	1	0	1	1	1	1	1	1	1	1	1	1	1	28	75.6757	37
kagudiantiaowu	1	0	0	1	1	0	1	1	0	1	1	0	0	0	0	1	0	0	1	1	0	0	1	1	0	0	0	0	1	1	0	1	0	0	1	1	0	17	45.9459	37
tabianshanhe	1	1	1	1	1	1	1	1	0	1	1	0	1	1	0	1	1	0	1	1	1	0	0	1	1	0	1	0	1	1	1	1	1	1	1	1	0	28	75.6757	37
zoulushengjin	1	1	1	1	1	1	1	1	1	1	1	1	0	1	1	1	1	0	1	1	1	1	1	1	1	0	1	1	1	1	1	1	1	1	1	1	1	34	91.8919	37
xiaobenyundong	1	1	1	1	1	1	1	1	1	1	1	0	0	1	0	1	1	0	1	1	1	1	1	1	1	1	1	1	1	1	1	0	1	1	1	1	1	32	86.4865	37
renrenwudao	1	0	1	1	1	1	1	0	1	1	1	1	0	0	0	1	1	0	1	1	1	0	1	1	0	0	1	1	1	1	1	1	1	1	1	0	0	26	70.2703	37
paobujiluzhushou	1	1	1	1	1	1	1	1	1	1	1	1	0	1	0	1	1	0	0	0	0	0	1	0	1	0	1	1	1	1	1	1	1	1	1	1	0	27	72.973	37
jibuhao	1	0	1	1	1	1	1	0	0	1	1	1	0	1	0	1	1	0	1	1	1	0	0	1	0	0	1	1	1	1	1	1	1	1	1	1	0	26	70.2703	37
yuedongfeng	1	0	1	1	1	1	1	1	1	1	1	0	0	1	1	1	1	0	1	1	1	1	1	1	0	0	1	1	1	1	1	1	1	1	1	1	0	30	81.0811	37
jixingjibu	1	0	1	1	1	1	1	0	0	1	1	1	0	1	1	1	1	0	1	1	1	0	0	1	1	0	1	1	1	0	0	0	1	1	1	1	0	25	67.5676	37
dangran	1	0	1	1	1	1	1	1	1	1	1	0	0	1	1	1	1	0	0	1	1	1	1	1	0	0	1	0	1	1	1	0	1	1	1	1	0	27	72.973	37
quanminzouluji	1	0	1	1	1	1	1	1	0	1	1	1	1	1	1	1	1	0	1	1	1	0	1	1	0	0	1	0	1	1	1	1	1	1	1	0	0	28	75.6757	37
yundongxiaoyuann	1	0	0	1	1	0	1	1	1	1	1	1	1	1	1	1	1	0	0	1	0	0	0	0	1	0	1	0	1	1	1	1	1	1	1	1	0	25	67.5676	37
meitianmaifeiyujia	1	1	1	1	1	1	1	1	1	1	1	1	0	1	1	1	1	0	0	0	0	0	0	1	0	0	1	0	1	1	1	0	0	0	1	1	0	23	62.1622	37
lvshimabiao	1	1	1	1	1	0	0	1	0	1	0	0	1	1	1	1	0	0	1	1	1	0	1	0	1	0	0	0	1	1	1	0	0	0	1	1	0	21	56.7568	37
chaojixingxing	1	1	1	1	1	1	1	1	1	1	1	0	1	1	1	1	1	0	1	1	1	1	1	1	1	1	1	1	1	1	1	0	1	1	1	1	1	34	91.8919	37
bodyParksijiao1V1	1	0	1	1	1	1	1	1	1	1	1	1	1	1	0	1	1	0	1	1	1	0	1	1	1	0	0	1	1	1	1	1	1	1	1	1	1	31	83.7838	37
jibuxing	1	1	1	1	1	1	1	0	0	1	1	1	0	1	1	1	1	0	1	1	1	0	0	1	0	0	0	1	1	1	1	0	1	1	1	1	0	26	70.2703	37
KS Fitqingyundong	1	0	1	1	1	1	1	1	0	1	1	1	0	1	0	1	1	0	1	1	1	0	1	1	1	0	0	1	1	0	1	0	1	1	1	1	0	26	70.2703	37
jianshenjibubao	1	1	1	1	1	1	1	0	0	1	1	1	0	0	0	1	1	0	1	0	1	1	1	1	0	0	0	1	1	0	0	0	1	1	1	1	1	24	64.8649	37
fendong	1	1	1	1	1	1	1	0	0	0	0	0	0	0	0	1	1	0	0	0	1	0	0	1	0	0	0	1	1	0	0	0	0	0	1	0	0	14	37.8378	37
huolijibuqi	1	1	1	1	1	1	1	0	0	1	1	1	0	0	0	0	0	0	1	0	1	1	0	1	0	0	0	1	1	1	0	0	0	0	1	0	1	19	51.3514	37
xunlianbao	1	1	1	1	1	1	1	0	0	0	1	0	0	0	0	0	0	0	0	0	0	0	1	0	0	0	0	1	1	0	0	0	0	0	0	0	0	11	29.7297	37
ECTRI	1	0	1	1	1	1	1	0	0	0	0	0	0	0	0	1	0	0	1	1	1	1	1	1	0	0	0	0	0	0	0	0	0	0	1	0	0	14	37.8378	37
Change	1	0	1	1	1	1	1	0	0	1	1	1	0	1	1	1	1	0	1	1	1	1	1	0	0	0	0	1	1	0	1	0	1	1	1	1	0	25	67.5676	37
xingzheqixing	1	1	1	1	1	1	1	1	1	1	1	1	0	1	0	1	1	0	1	1	1	0	0	1	0	0	1	1	1	0	1	1	1	1	1	0	0	27	72.973	37
renrenjibubao	1	1	1	1	1	1	1	0	0	1	1	1	0	0	0	1	1	0	1	0	1	1	1	1	0	0	0	1	1	0	0	0	0	0	1	1	1	22	59.4595	37
dangegenlian	1	0	1	1	1	1	1	1	0	0	1	0	0	1	0	1	1	1	1	1	1	1	1	0	0	0	1	1	1	0	1	1	1	1	1	0	0	25	67.5676	37
RIRO WEARABLES	1	1	1	1	1	1	1	0	0	0	0	0	0	1	0	1	0	0	1	1	1	0	1	0	0	0	1	1	1	0	0	0	0	0	1	0	0	17	45.9459	37
mokejianshen	1	0	1	1	1	0	1	0	1	1	1	1	1	0	1	1	1	0	0	0	1	0	1	1	0	0	0	0	1	1	1	0	1	1	1	0	0	22	59.4595	37
VeryFit	1	1	1	1	1	0	1	1	0	1	1	1	1	1	1	1	0	0	1	1	1	1	1	1	0	0	0	0	0	1	0	1	1	1	1	0	0	25	67.5676	37
quanminzoulubnao	1	1	1	1	1	1	1	1	1	1	1	1	1	1	1	1	1	0	1	1	1	1	0	1	0	0	1	0	1	1	1	1	1	1	1	0	1	31	83.7838	37
kuaishu	1	1	1	1	1	1	0	0	1	1	1	1	0	1	1	1	0	0	1	1	1	1	1	1	0	0	1	0	1	1	1	1	1	1	1	1	0	28	75.6757	37
hule	1	1	1	1	1	0	1	1	1	1	0	1	1	0	1	1	1	0	1	1	1	0	1	1	1	0	1	0	1	1	1	0	1	0	1	1	0	27	72.973	37
caiqibubusheng	1	1	1	1	1	1	1	1	1	1	1	1	1	1	1	1	1	0	1	1	1	1	0	1	1	0	1	0	1	1	1	0	1	1	1	1	1	32	86.4865	37
Econnected	1	1	1	1	1	1	1	1	1	1	1	1	1	1	1	1	1	0	1	1	1	0	1	1	1	0	1	0	1	1	1	1	1	1	1	0	1	32	86.4865	37
fendongquan	1	1	1	1	1	0	0	1	0	1	0	0	0	0	0	1	1	0	0	1	1	0	1	1	0	0	0	0	1	0	1	0	0	0	1	1	0	17	45.9459	37
xingyunjibuqi	1	0	1	1	1	1	0	1	0	1	1	1	1	1	0	1	1	0	1	1	1	0	0	1	0	0	1	0	1	1	1	1	1	1	1	0	0	25	67.5676	37
meiriyundongdaka	1	1	1	1	1	1	1	1	0	1	1	0	0	1	0	1	1	0	1	1	1	0	1	1	0	0	0	0	1	1	1	0	0	0	1	0	0	22	59.4595	37
gaoxiaotiyu	1	0	1	1	1	0	0	1	0	0	1	0	0	0	0	1	0	0	0	0	0	0	1	0	0	0	0	0	1	0	1	1	0	0	0	0	0	11	29.7297	37
yifenzhongtiaosheng	1	1	1	1	1	0	0	1	1	1	1	0	0	1	0	1	1	0	0	1	0	0	0	1	1	0	1	0	1	1	1	1	1	1	1	1	0	24	64.8649	37
aotujihua	1	1	1	1	1	1	1	1	1	1	1	1	1	1	0	1	1	0	1	1	1	1	1	1	1	1	1	1	1	1	1	1	1	1	1	1	0	34	91.8919	37
zouluzuanhongbao	1	1	1	1	1	1	1	1	1	1	1	1	0	1	1	1	1	0	1	1	1	0	1	1	0	0	1	0	1	1	1	1	1	1	1	1	0	30	81.0811	37
7fenzhongjianshen	1	1	1	1	1	1	1	1	1	1	1	0	0	1	0	1	1	0	1	1	1	1	1	1	1	1	1	1	1	1	1	0	1	1	1	1	1	32	86.4865	37
RIRO SMART	1	0	1	1	1	0	1	0	0	1	1	1	0	1	0	1	1	0	1	1	1	1	1	0	1	0	0	1	1	1	1	0	1	1	1	0	0	24	64.8649	37
Dee Fit	1	0	0	1	1	0	0	0	0	0	0	0	0	1	1	1	0	0	0	0	0	0	0	0	0	0	0	0	1	0	1	0	0	0	1	0	0	9	24.3243	37
HaWo FIT	1	0	0	1	1	0	0	0	0	1	0	0	0	1	0	1	0	0	1	1	1	0	1	0	1	0	0	0	1	0	1	0	0	0	1	0	0	14	37.8378	37
manfentiaosheng	1	1	1	1	1	1	0	0	1	1	1	1	0	1	0	0	0	0	1	1	1	0	1	1	1	0	0	0	1	1	0	0	1	1	1	1	1	24	64.8649	37
bubudaren	1	1	1	1	1	1	1	1	1	1	1	1	1	1	1	1	1	0	1	1	1	1	1	1	1	0	1	0	1	1	1	0	1	1	1	1	1	33	89.1892	37
GaoFit	1	0	0	1	1	1	1	1	0	1	1	0	1	1	0	1	1	0	0	0	0	0	0	0	0	0	1	0	1	0	1	0	0	0	1	0	0	16	43.2432	37
tubuzhe	1	0	1	1	1	0	0	0	0	1	1	0	0	0	0	1	0	0	0	0	0	0	1	0	0	0	1	0	1	0	1	0	0	0	1	0	0	12	32.4324	37
Hello FitPro	1	0	0	1	1	1	0	1	0	1	1	0	0	0	0	1	0	0	1	1	1	0	1	1	0	0	1	0	0	0	0	0	0	0	1	0	1	16	43.2432	37
keyijiankang	1	0	1	1	1	0	0	0	0	0	1	0	0	0	0	1	0	0	0	0	0	0	1	0	0	0	0	0	1	0	1	0	0	0	0	0	0	9	24.3243	37
yundongjiankangsuchengfit	1	0	1	1	1	0	1	0	0	1	1	0	0	0	0	1	1	0	1	1	1	1	1	1	1	1	1	0	1	0	0	1	0	0	1	1	1	23	62.1622	37
GOSKIquhuaxue	1	0	1	1	1	0	1	1	0	0	1	0	0	1	0	1	0	0	0	1	1	1	1	0	1	0	1	0	1	1	1	1	1	1	1	0	1	23	62.1622	37
quanshishu	1	0	1	1	1	0	1	1	1	1	1	0	0	0	0	1	0	0	1	1	0	0	1	0	0	0	0	0	1	1	1	1	0	0	1	1	0	19	51.3514	37
jiaofeidaka	1	1	1	1	1	1	1	1	1	1	1	1	1	1	1	1	1	1	1	1	1	1	1	1	1	0	1	0	1	1	1	1	1	1	1	1	1	35	94.5946	37
guanhuaizhushou	1	1	1	1	1	0	1	1	1	1	1	0	1	1	1	1	1	0	0	1	0	0	0	0	1	0	1	0	1	1	1	1	1	1	1	1	0	26	70.2703	37
zenggaoyundong	1	1	1	1	1	0	0	0	0	1	1	0	0	0	0	1	0	0	1	1	1	0	1	0	1	0	0	0	1	1	1	0	0	0	0	0	0	16	43.2432	37
Outbase	1	1	1	1	1	1	1	1	1	1	1	1	1	1	1	1	1	0	1	1	1	0	1	1	1	0	1	1	1	1	1	0	1	1	1	1	1	33	89.1892	37
Qring	1	1	0	1	1	0	0	0	1	1	1	0	1	1	0	1	1	0	1	1	1	0	1	1	1	0	0	0	1	1	1	1	0	1	0	0	0	22	59.4595	37
zouluzanqianbao	1	1	1	1	1	1	1	0	0	1	1	0	0	0	0	1	1	0	0	0	1	1	1	1	1	0	1	0	1	1	1	1	0	1	1	0	1	24	64.8649	37
zoubu	1	1	0	1	1	0	1	1	1	1	1	0	1	1	1	1	1	1	1	1	1	0	1	1	1	0	1	1	1	1	1	0	1	1	1	1	0	30	81.0811	37
WoFit	1	0	1	1	1	0	1	1	0	1	1	0	0	1	0	1	1	1	1	1	1	1	1	1	1	0	1	0	1	1	1	0	0	0	1	1	1	26	70.2703	37
Airentiqieshuiguo	1	1	1	1	1	1	1	1	1	1	1	1	1	1	1	1	1	1	1	1	1	1	1	1	1	0	1	0	1	1	1	1	1	1	1	1	1	35	94.5946	37
chenqibanbu	1	1	1	1	1	1	1	0	1	1	1	1	0	1	1	1	1	0	1	1	1	1	0	1	1	0	1	1	1	0	1	0	1	1	1	1	1	30	81.0811	37
Youth Health	1	1	1	1	1	1	1	0	0	0	0	0	0	1	0	1	0	0	0	0	1	0	0	1	0	0	0	1	1	0	0	0	0	0	1	0	0	14	37.8378	37
youyongdu	1	1	1	1	1	1	1	0	0	1	1	0	0	1	0	1	1	0	1	1	1	1	1	1	1	0	0	1	1	0	0	0	1	1	1	1	0	25	67.5676	37
zouluzuanhaoyun	1	1	1	1	1	1	1	0	1	1	1	1	0	1	1	1	1	0	1	1	1	1	0	1	1	0	1	1	1	0	1	0	1	1	1	1	1	30	81.0811	37
jianbuquan	1	1	1	1	1	1	1	0	0	1	1	1	0	1	0	1	0	0	1	0	1	0	0	1	0	0	0	1	1	0	1	0	0	0	1	0	0	19	51.3514	37
yaolian	1	1	1	1	1	1	1	0	1	1	1	0	0	1	1	1	1	0	1	1	1	1	1	1	1	1	0	1	1	0	0	0	1	1	1	1	1	29	78.3784	37
jingzaoyundong	1	0	1	1	1	1	1	1	1	1	1	1	0	1	0	1	1	0	1	1	1	0	1	1	0	0	0	0	1	1	1	1	0	0	0	0	0	23	62.1622	37
jibujianshenshenqi	1	0	1	1	1	1	1	1	1	1	1	0	0	1	0	0	1	0	1	1	1	1	0	1	1	0	1	0	1	1	1	0	1	1	1	1	0	26	70.2703	37
kuailezoulu	1	0	1	1	1	1	0	0	0	1	1	0	0	0	0	0	0	0	0	0	1	1	1	1	0	0	1	0	1	0	1	1	1	0	1	1	0	18	48.6486	37
paobuqi	1	0	0	1	0	0	0	0	0	1	1	1	0	1	0	0	0	0	1	1	1	0	1	1	0	0	1	0	1	1	1	0	1	0	1	1	1	19	51.3514	37
lianduoduo	1	0	1	1	1	1	1	1	1	0	0	0	0	1	0	0	0	0	1	1	0	0	1	0	0	0	0	1	1	0	0	0	1	0	1	0	0	16	43.2432	37
waozhinengshoubiao	1	0	0	1	0	0	0	0	0	1	1	0	0	1	0	0	1	0	1	1	1	0	1	1	0	0	1	0	1	0	0	0	1	0	1	1	1	17	45.9459	37
JYouPro	1	0	0	0	0	0	0	0	0	1	0	0	0	0	0	1	0	0	0	0	0	0	1	0	0	0	0	0	0	0	0	0	1	0	0	0	0	5	13.5135	37
shencaiyoudao	1	0	1	1	1	1	1	1	1	1	1	0	0	1	0	1	0	0	1	1	1	0	1	1	1	1	0	1	1	0	0	0	1	1	0	0	0	23	62.1622	37
suxingwudao	1	0	1	1	1	1	1	1	1	1	1	0	0	1	0	1	1	0	1	0	1	0	1	1	0	0	0	0	1	1	1	1	1	1	1	0	0	24	64.8649	37
zhijianzuanqian	1	1	1	1	1	1	1	0	1	1	1	1	0	1	1	1	1	0	1	1	1	1	1	1	0	0	1	1	1	0	1	0	1	1	1	1	0	29	78.3784	37
jibuyingcaibao	1	0	1	1	1	1	1	0	1	1	1	0	0	1	0	0	0	0	1	1	1	1	1	1	1	0	1	0	1	1	1	0	1	1	1	1	1	26	70.2703	37
kailian	1	0	0	1	0	1	1	0	1	1	1	0	0	1	0	0	0	0	1	1	1	1	0	1	0	0	1	1	1	0	1	0	1	1	1	1	0	21	56.7568	37
Fitjianfeiruanjian	1	1	1	1	1	1	1	0	0	0	0	0	0	1	0	0	0	1	1	1	1	1	1	1	1	0	0	1	1	0	0	1	1	1	1	0	0	22	59.4595	37
LuckRing	1	0	0	1	0	0	0	1	0	0	0	0	0	0	0	0	0	0	0	0	0	0	1	0	0	0	0	0	1	0	1	0	0	0	1	0	0	7	18.9189	37
soutui	1	0	0	1	1	0	1	1	0	1	1	0	0	0	0	0	0	0	1	1	1	0	1	0	0	0	0	0	1	0	1	0	1	0	1	0	0	15	40.5405	37
yundongjianshenjihua	1	0	1	1	1	1	1	0	1	1	1	1	0	1	0	1	1	0	1	1	1	0	0	1	0	0	1	1	1	1	1	0	1	1	1	1	1	27	72.973	37
yinianbubukang	1	0	1	1	1	1	1	0	1	1	1	0	0	1	0	1	1	0	1	1	1	1	1	1	1	0	1	0	1	1	1	0	1	1	1	1	0	27	72.973	37
fuyunjibuwang	1	0	1	1	1	1	1	1	0	1	1	1	1	1	0	1	1	0	1	1	1	0	0	1	1	0	1	0	1	1	1	1	1	1	1	1	1	29	78.3784	37
daxiangqiwu	1	0	0	1	1	1	1	1	1	0	1	1	0	1	0	1	1	0	1	1	1	1	1	1	0	0	0	0	1	1	1	1	1	1	1	1	0	26	70.2703	37
lanyaozouluzuanqianbao	1	1	1	1	1	1	1	0	0	1	1	1	0	1	1	1	1	0	1	1	1	0	0	1	0	0	0	1	1	1	1	0	1	1	1	0	0	25	67.5676	37
weiershijianshen	1	0	1	1	1	1	1	0	0	0	1	0	0	0	0	0	0	0	0	0	0	0	1	0	0	0	1	0	1	0	0	0	0	0	1	0	0	11	29.7297	37
zoululetaotao	1	0	0	1	1	0	1	1	0	1	1	1	1	1	0	1	1	0	1	1	1	0	0	1	1	0	1	0	1	1	1	1	1	1	1	1	0	26	70.2703	37
zhanzhuang	1	0	0	1	1	1	1	0	0	0	0	0	0	0	0	0	0	0	1	1	1	0	1	1	1	0	0	0	0	0	0	0	0	0	1	1	0	13	35.1351	37
zhangshangjibu	1	1	1	1	1	1	1	0	1	1	1	1	0	1	1	1	1	0	0	0	0	0	1	0	0	0	1	1	1	0	0	0	1	1	1	1	0	23	62.1622	37
zouluqingsongzuan	1	0	1	1	1	1	1	1	1	1	1	1	0	1	0	1	1	0	1	1	1	1	1	1	1	0	1	0	1	1	1	0	1	1	1	1	1	30	81.0811	37
jibuyinglingqian	1	1	1	1	1	1	1	0	1	1	1	1	0	1	0	1	1	0	1	1	1	1	0	1	1	0	0	1	1	0	1	0	1	1	1	1	1	28	75.6757	37
zouluwoxianxing	1	0	1	1	1	1	1	1	1	1	1	1	0	1	0	1	1	0	1	1	1	1	0	1	1	1	1	1	1	1	1	1	1	1	1	1	1	32	86.4865	37
zouluzuanlingqian	1	1	1	1	1	1	1	0	1	1	1	1	0	1	0	1	1	0	1	1	1	1	1	1	1	0	0	1	1	0	1	0	1	1	1	1	1	29	78.3784	37
zoulujiefuqi	1	0	1	1	1	1	1	1	1	1	1	1	0	1	0	1	1	0	1	1	1	1	1	1	1	0	1	0	1	1	1	0	1	1	1	1	1	30	81.0811	37
lekangbuxingji	1	1	1	1	1	1	1	1	0	1	1	1	0	1	1	1	1	0	1	1	1	1	1	1	1	0	0	1	1	0	1	0	1	1	1	1	0	29	78.3784	37
bubuzoucailu	1	0	1	1	1	1	1	1	1	1	1	1	0	1	0	1	1	0	1	1	1	1	1	1	1	0	1	0	1	1	1	0	1	1	1	1	1	30	81.0811	37
jieanteqixing	1	0	1	1	1	1	1	1	1	1	1	0	0	1	0	1	1	0	1	1	1	1	1	1	0	0	1	0	1	1	1	1	1	1	1	1	1	29	78.3784	37
zouluzuankaihuai	1	0	1	1	1	1	1	1	1	1	1	1	0	1	0	1	1	0	1	1	1	1	1	1	1	0	1	0	1	1	1	0	1	1	1	1	1	30	81.0811	37
yundongkuaizoujibuqi	1	0	1	1	1	1	1	0	0	1	1	1	0	0	0	1	1	0	0	0	1	1	0	1	0	0	1	0	1	1	1	1	1	1	1	1	1	24	64.8649	37
Hryfine	1	0	0	1	1	0	1	0	1	0	0	0	0	0	0	1	1	0	0	0	0	0	1	0	0	0	0	0	0	0	0	0	1	0	1	0	0	10	27.027	37
huantaijiankang	1	0	1	1	1	1	1	1	1	1	1	1	1	1	0	1	1	1	1	1	1	1	1	1	1	1	1	1	1	1	1	1	1	1	1	1	1	35	94.5946	37
meiri zouluduoduo	1	0	1	1	1	1	1	0	0	1	1	1	0	0	0	1	1	0	0	0	1	1	0	1	0	0	1	0	1	1	1	1	1	1	1	1	1	24	64.8649	37
yundongnshijiexiaoyuan	1	1	1	1	1	1	0	1	0	1	1	1	0	0	0	0	0	0	1	1	1	0	1	1	0	0	0	0	1	1	1	0	1	0	1	0	0	20	54.0541	37
lingdongjianbu	1	1	1	1	1	1	1	0	1	1	1	1	0	1	1	1	1	0	0	0	0	0	0	0	0	0	0	1	1	0	0	0	1	1	1	1	0	21	56.7568	37
tiantianzouluyundong	1	1	1	1	1	1	1	0	0	1	1	1	0	0	0	0	0	0	1	0	1	1	0	1	0	0	0	1	1	0	0	0	1	0	1	1	1	20	54.0541	37
budaolepao	1	0	1	1	1	0	1	1	0	0	0	1	0	0	1	0	0	0	1	1	1	0	1	1	1	0	0	0	1	1	0	0	1	1	1	1	1	21	56.7568	37
xiuxiujibu	1	1	1	1	1	1	1	0	0	1	1	1	0	0	0	0	0	0	1	0	1	1	1	1	0	0	0	1	1	1	0	0	1	1	1	1	1	23	62.1622	37
xingzheqixing	1	0	1	1	1	0	0	1	0	0	0	0	0	0	0	0	0	0	1	1	1	1	1	0	1	0	0	0	1	1	0	0	1	1	1	0	0	16	43.2432	37
dajiaaibuzou	1	0	1	1	1	1	1	0	0	1	1	1	0	1	1	1	1	0	1	1	1	0	0	1	0	0	0	1	1	1	1	0	1	1	1	1	0	25	67.5676	37
paobujianshenzhushou	1	1	1	1	1	0	1	0	1	1	1	1	0	1	0	0	0	0	1	1	1	1	1	1	1	0	1	0	1	1	1	0	1	0	1	1	0	25	67.5676	37
WearinOS	1	1	1	1	1	1	0	1	0	1	1	1	0	0	0	0	0	0	1	1	1	0	1	1	0	0	1	0	1	0	0	0	0	0	1	0	1	19	51.3514	37
jixiangbubuzou	1	1	1	1	1	1	1	1	1	1	1	1	0	1	1	1	1	0	1	1	1	1	0	1	1	0	1	1	1	1	1	0	1	1	1	1	1	32	86.4865	37
jibuyoufuxiang	1	1	1	1	1	1	1	0	1	1	1	1	0	1	1	1	1	0	1	1	1	1	0	1	1	0	0	1	1	1	1	0	1	1	1	1	1	30	81.0811	37
yundongjianshendashi	1	1	1	1	1	1	1	0	0	1	1	1	0	1	0	1	1	0	1	0	1	1	0	1	0	0	0	1	1	1	0	0	1	1	1	1	0	24	64.8649	37
yiqizoushunlu	1	1	1	1	1	1	1	0	0	1	1	1	0	1	1	1	1	0	1	1	1	1	0	1	1	0	0	1	1	1	1	0	1	1	1	1	1	29	78.3784	37
wanbujiankang	1	0	1	1	1	1	1	0	0	0	0	0	0	0	0	0	0	0	0	0	0	0	0	0	0	0	0	0	1	1	1	1	1	1	0	0	1	13	35.1351	37
Hiwear Plus	1	0	1	1	1	1	1	0	1	0	0	0	0	0	0	1	0	0	0	0	0	0	1	1	0	0	0	0	1	1	0	0	1	0	0	0	1	14	37.8378	37
NewX Fit	1	0	1	1	1	1	1	0	0	1	1	1	0	0	0	1	0	0	1	1	0	0	1	0	0	0	0	0	0	1	0	0	0	0	1	0	0	15	40.5405	37
weibuyundong	1	1	1	1	1	1	1	0	0	0	1	0	0	1	1	1	1	0	1	1	1	0	1	1	0	0	0	1	0	1	0	0	0	0	1	0	1	21	56.7568	37
tangguoguangchangwu	1	1	1	1	1	1	1	0	0	1	1	0	0	1	0	1	0	1	1	0	1	1	0	1	1	0	0	0	1	1	1	0	1	1	1	1	0	24	64.8649	37
aijibu	1	1	1	1	1	1	1	0	0	1	1	1	0	1	0	1	0	0	0	0	1	1	1	1	0	0	0	0	1	1	0	0	0	0	1	0	1	20	54.0541	37
buyuefuying	1	1	1	1	1	1	1	0	1	1	1	1	0	1	1	1	1	0	1	1	1	1	0	1	1	0	1	1	1	1	1	0	1	1	1	1	1	31	83.7838	37
bubuxinhuanchang	1	1	1	1	1	1	1	1	1	1	1	1	0	1	1	1	1	0	1	1	1	1	0	1	1	0	1	1	1	1	1	0	1	1	1	1	1	32	86.4865	37
zouluyoucaijin	1	1	1	1	1	1	1	1	1	1	1	1	0	1	1	1	1	0	1	1	1	1	0	1	1	0	1	1	1	1	1	0	1	1	1	1	1	32	86.4865	37
yundongzoulujibuqi	1	1	1	1	1	1	1	0	1	1	1	1	0	1	1	1	1	0	1	1	1	0	0	1	0	0	1	1	1	1	0	1	1	1	1	1	0	28	75.6757	37
lianxiangyundongshenghuo	1	1	1	1	1	1	1	0	1	1	1	1	0	1	0	1	1	0	1	1	1	1	1	1	1	1	1	1	1	1	1	0	1	1	1	1	1	32	86.4865	37
yundongjiankangfitjinribushu	1	1	1	1	1	1	1	0	0	1	1	0	0	1	0	1	0	1	1	0	1	1	0	1	1	0	0	1	1	1	1	0	1	1	1	1	0	25	67.5676	37
jianshenzoulujibuqi	1	1	1	1	1	1	1	0	0	1	1	1	0	0	0	0	0	0	1	0	1	1	0	1	0	0	0	1	1	0	0	0	0	0	1	1	1	19	51.3514	37
jiankangzoubu	1	1	1	1	1	1	1	0	0	1	1	1	0	0	0	0	0	0	1	0	1	1	1	1	0	0	0	1	1	0	0	0	0	0	1	1	1	20	54.0541	37
hongenaiyundong	1	0	1	1	1	1	1	0	1	1	1	1	0	1	1	1	1	1	1	1	1	1	1	1	1	0	0	1	1	1	1	1	1	1	1	1	1	32	86.4865	37
zoulucaidaojia	1	1	1	1	1	1	1	1	1	1	1	1	0	1	1	1	1	0	1	1	1	1	0	1	1	0	0	1	1	1	1	0	1	1	1	1	1	31	83.7838	37
zouluyoufuqi	1	0	1	1	1	1	1	0	0	1	1	1	0	1	1	1	0	0	1	1	1	0	0	1	0	0	0	1	1	1	1	1	1	1	1	0	0	24	64.8649	37
danzaipaiduishouboiao	1	1	1	1	1	1	1	0	1	1	1	1	0	1	1	1	0	0	1	1	1	1	1	1	1	1	0	1	1	0	0	1	1	1	1	1	1	30	81.0811	37
Soufit	1	1	1	1	1	1	1	0	0	0	0	0	0	0	0	0	0	0	0	0	0	0	1	0	0	0	0	1	1	0	0	0	0	0	1	1	0	12	32.4324	37
muguangxinglu	1	1	1	1	1	1	1	0	0	1	1	1	0	1	1	1	1	0	1	1	1	1	0	1	1	0	0	1	1	0	0	0	1	1	1	1	1	27	72.973	37
dongqilaiya	1	1	1	1	1	1	1	0	1	1	1	1	0	1	1	1	1	0	1	1	1	0	1	1	0	0	1	1	1	0	0	0	1	1	1	1	1	28	75.6757	37
huolipaobujishuqi	1	1	1	1	1	1	1	0	1	0	0	0	0	1	1	1	1	0	1	1	1	0	1	1	0	0	0	1	1	1	0	0	1	0	1	1	0	23	62.1622	37
M2 Wear	1	1	1	1	1	1	1	0	0	0	0	0	0	1	0	1	0	0	0	0	0	0	1	0	0	0	0	1	1	0	0	0	0	0	1	1	0	14	37.8378	37
renrenzouluzuan	1	1	1	1	1	1	1	0	1	1	1	1	0	1	1	1	1	0	1	1	1	1	1	1	1	0	0	1	1	0	1	0	1	1	1	1	1	30	81.0811	37
quanminzouluduoduo	1	1	1	1	1	1	1	0	0	1	1	1	0	1	0	0	0	0	1	0	1	1	1	1	0	0	0	1	1	0	0	1	1	1	1	1	1	24	64.8649	37
S365	1	0	1	1	1	1	1	0	1	0	0	0	0	1	1	1	1	0	1	1	1	0	1	1	1	0	1	1	1	0	1	1	1	1	1	1	0	26	70.2703	37
meirizoulujibu	1	1	1	1	1	1	1	0	0	1	1	1	0	0	0	0	0	0	1	0	1	1	0	1	0	0	0	1	1	0	0	1	0	0	1	0	1	19	51.3514	37
paobujifitjianfei	1	1	1	1	1	1	1	0	0	1	1	0	0	0	0	0	0	1	1	0	1	1	0	1	1	0	0	1	1	0	1	0	1	1	1	1	1	23	62.1622	37
Band V3	1	1	1	1	1	1	1	0	0	0	1	1	0	1	0	1	1	0	1	1	1	0	0	1	0	0	1	1	1	1	1	1	1	1	1	1	1	27	72.973	37
meirijianshenjianfei	1	0	1	1	1	1	1	0	1	0	0	0	0	1	1	1	0	0	0	0	0	0	0	0	0	0	0	1	1	0	0	0	1	0	1	0	0	14	37.8378	37
xiangshanzhineng	1	0	1	1	1	1	1	1	1	1	1	0	0	1	1	1	1	0	1	1	1	1	0	1	0	0	0	1	1	1	0	0	1	1	1	0	0	25	67.5676	37
jianshenjibuqi	1	1	1	1	1	1	1	0	0	1	1	1	0	1	0	1	1	0	1	0	1	1	1	1	0	0	0	1	1	0	0	0	1	1	1	1	1	25	67.5676	37
youyangyunndong jianfei zhuanjia	1	0	1	1	1	1	1	0	1	0	0	0	0	1	1	1	1	0	0	0	0	0	1	0	0	0	0	1	1	0	0	0	0	0	1	0	0	15	40.5405	37
baifenyundong	1	0	1	1	1	1	1	0	1	1	1	1	1	1	1	1	1	0	1	1	1	1	1	1	1	0	1	1	1	1	1	0	1	1	1	1	1	32	86.4865	37
11lu xuniyundong	1	0	1	1	1	1	1	0	0	0	1	0	0	1	0	1	1	0	1	1	1	0	1	1	0	0	0	1	1	0	1	0	1	1	1	1	0	22	59.4595	37
Gdong	1	0	1	1	1	1	1	0	0	0	0	0	0	0	0	1	1	0	1	1	0	0	1	0	0	0	0	0	1	0	0	0	0	0	1	1	0	14	37.8378	37
shoubiaoV9C	1	1	1	1	1	1	1	1	1	0	0	0	0	0	0	1	0	0	1	1	1	1	1	0	0	0	0	1	1	0	0	0	0	0	1	0	0	18	48.6486
shoubiaoV7	1	1	1	1	1	1	1	0	0	0	0	0	0	1	1	0	0	0	1	1	1	1	0	1	1	0	1	1	1	0	1	1	1	1	1	0	0	23	62.1622
SKGshoubiaoV9	1	0	1	1	1	1	1	1	0	1	1	0	0	1	0	1	0	1	1	1	1	1	1	1	1	0	0	1	1	0	0	1	1	1	1	1	0	26	70.2703
xiaomiyundongjiankang	1	1	1	1	1	1	1	0	1	0	1	0	0	0	0	1	1	0	1	1	1	0	1	1	1	0	1	1	1	1	1	1	1	0	1	1	0	26	70.2703	37
huaweiyundongjiankang	1	0	0	1	1	1	1	0	0	1	1	1	1	0	0	0	1	0	1	1	1	1	1	1	0	0	1	0	1	1	0	0	1	0	1	0	1	22	59.4595	37
keep-Aiyundongjiaolian	1	0	1	1	1	1	1	0	1	1	1	1	0	1	1	1	1	0	1	1	1	1	1	1	1	1	1	1	1	1	1	1	1	1	1	1	1	33	89.1892	37
okok-ticeshuju	1	1	1	1	0	1	0	0	0	0	0	0	0	0	0	0	0	0	0	1	0	0	0	0	0	0	0	1	1	0	0	0	0	0	1	0	0	9	24.3243	37
grow	1	0	0	1	1	1	1	0	0	0	1	0	0	0	1	0	0	0	0	0	0	0	0	0	0	0	0	0	1	1	0	0	1	0	1	0	0	11	29.7297	37
bohejiankang	1	1	1	1	1	1	1	0	1	1	1	1	1	1	1	1	1	1	1	1	1	1	1	1	1	0	1	1	1	1	1	1	1	1	1	0	1	34	91.8919	37
lekeyundong	1	1	1	1	1	1	1	0	1	1	1	1	1	1	1	1	1	1	1	1	1	1	1	1	1	1	0	1	1	1	1	1	1	1	1	1	1	35	94.5946	37
wearfit pro	1	0	1	1	1	1	1	0	1	1	1	1	0	1	1	1	1	0	1	1	1	1	1	1	1	0	1	1	1	1	1	1	1	1	1	1	1	32	86.4865	37
Mactivepro	1	1	0	1	1	1	0	0	0	1	1	0	0	0	0	0	0	0	1	1	1	0	0	1	0	0	0	0	1	1	1	1	1	1	1	1	1	20	54.0541	37
meiriyujia	1	0	1	1	1	1	1	0	0	1	1	1	1	1	0	0	0	0	1	0	1	1	1	1	1	0	1	1	1	1	1	0	0	0	0	1	0	23	62.1622	37
rehanwudao	1	1	1	1	1	1	1	0	1	1	1	1	0	1	0	1	1	1	1	1	1	1	1	1	1	0	1	1	1	1	1	1	1	1	1	1	1	33	89.1892	37
yinghanjianshen	1	1	1	1	1	1	1	0	0	1	1	0	1	1	0	1	1	0	1	1	1	1	1	1	1	0	1	1	1	1	1	1	1	1	1	1	1	31	83.7838	37
tiantiantiaosheng	1	0	1	1	1	0	0	0	1	1	1	1	0	1	0	1	1	0	1	1	1	1	1	1	1	0	1	1	1	1	1	1	1	1	1	1	0	28	75.6757	37
yuedongquan	1	0	0	1	1	1	1	0	1	1	1	0	0	0	0	0	0	0	1	1	1	0	1	1	0	0	0	1	1	1	1	1	1	1	0	1	1	22	59.4595	37
Zepp Life	1	1	1	1	1	1	1	0	0	1	1	0	0	1	0	0	1	0	1	1	0	0	1	1	0	0	1	1	1	1	1	1	1	1	1	1	0	25	67.5676	37
Gs Fit	1	0	0	1	1	1	1	0	0	1	1	0	0	0	0	0	0	0	1	1	0	0	1	0	0	0	0	0	0	1	0	0	0	0	1	0	1	13	35.1351	37
gudong	1	0	1	1	1	1	0	0	0	1	1	1	0	1	1	1	1	0	1	0	1	0	1	1	1	0	1	1	1	1	1	0	1	1	1	0	0	25	67.5676	37
Sunri	1	0	1	1	1	1	1	0	1	1	1	1	0	1	0	0	0	0	1	1	1	1	1	1	1	0	0	1	1	1	0	1	1	1	1	1	1	27	72.973	37
heiniaodanche	1	0	1	1	1	0	0	0	1	1	1	1	0	1	0	0	1	0	1	1	1	1	1	1	0	0	1	0	1	1	0	1	1	1	1	1	0	24	64.8649	37
jiasudu	1	1	0	1	1	0	0	0	0	0	0	0	0	0	0	0	0	0	1	1	1	0	0	0	0	0	0	0	1	1	0	1	0	0	1	0	0	11	29.7297	37
Gdong-kaigeeryundongduanlianruanjian	1	0	0	1	1	0	0	0	0	0	0	0	0	0	0	0	0	0	0	0	0	0	0	0	0	0	0	0	1	1	0	1	0	0	1	0	0	7	18.9189	37
anxinxinnlvgaunjia	1	0	0	1	1	1	0	0	0	0	0	1	0	1	0	1	0	0	1	0	1	1	1	0	0	0	0	0	1	0	0	0	0	0	1	0	1	14	37.8378	37
xunji-xunlianzhuanjia	1	0	1	1	1	1	1	0	1	0	1	1	0	1	0	1	1	0	0	0	0	0	1	0	0	0	0	0	0	0	0	0	0	0	1	0	0	14	37.8378	37
ledongjiankangshenghuo	1	1	1	1	1	1	1	0	1	1	1	1	1	1	1	1	1	1	1	1	1	1	1	1	1	0	1	1	1	1	1	1	1	1	1	1	1	35	94.5946	37
CO FIT	1	0	1	1	1	1	1	0	1	1	1	1	1	1	1	1	1	0	1	1	1	1	1	1	1	0	1	1	1	1	1	1	1	1	1	0	0	31	83.7838	37
yuepaoquan	1	0	1	1	1	1	1	0	1	1	1	1	1	1	1	1	1	1	1	1	1	1	1	1	1	0	1	1	1	1	1	1	1	1	1	1	1	34	91.8919	37
Fit-here	1	0	1	1	1	0	0	0	0	1	1	0	0	1	0	0	1	0	1	1	0	1	1	0	0	0	0	1	1	0	1	0	0	0	1	1	0	17	45.9459	37
Garmin Connect	1	0	0	1	1	1	1	0	0	0	0	0	0	0	0	1	0	1	1	1	1	1	0	0	0	0	0	1	1	0	0	0	0	0	1	0	0	14	37.8378	37
Zepp	1	1	0	1	1	1	1	0	1	0	0	0	1	1	0	0	0	0	1	1	1	0	1	1	1	0	1	1	1	1	1	0	1	1	1	1	0	24	64.8649	37
haoqing	1	0	1	1	1	1	1	0	1	0	1	1	1	1	1	1	1	0	1	1	1	0	1	1	1	0	1	1	1	1	0	1	1	1	1	1	0	29	78.3784	37
dongdong-yundongjibuqihepaobujianshenjianfeijiaolian运动计步器和跑步健身减肥教练	1	0	0	1	1	1	1	0	0	0	0	0	0	0	0	0	0	0	1	0	1	0	0	0	0	0	1	0	0	0	0	0	0	0	1	0	0	9	24.3243	37
xiaomichuandai	1	0	1	1	1	1	1	0	1	0	1	0	0	0	0	0	0	0	1	1	1	1	1	1	0	0	1	0	0	0	1	0	0	0	1	0	0	17	45.9459	37
RDFit	1	0	1	1	1	1	1	0	0	0	0	0	0	0	0	0	0	0	0	0	0	0	0	0	0	0	1	0	0	0	0	0	0	0	1	0	0	8	21.6216	37
xiaoshumiaoyundong	1	1	1	1	1	1	1	0	1	1	1	1	0	1	1	1	1	0	1	1	1	1	1	1	1	0	1	1	1	1	1	0	1	1	1	1	1	32	86.4865	37
qingqihaowan	1	0	0	1	1	0	0	0	0	0	0	0	0	0	0	0	0	0	1	1	1	0	0	0	0	0	0	0	1	0	0	0	0	0	1	0	0	8	21.6216	37
xiangshoujiankang	1	1	0	1	1	1	1	0	1	1	1	1	0	1	1	1	1	0	1	1	1	1	1	1	1	0	1	1	1	1	1	0	1	1	1	1	1	31	83.7838	37
shuzixindonng	1	0	1	1	1	0	1	0	1	0	1	1	1	1	1	1	1	1	1	1	0	1	0	1	1	0	1	1	1	1	1	1	1	1	1	1	1	30	81.0811	37
zhixinxinlvjiance	1	0	1	0	0	1	0	0	0	0	0	0	0	0	0	0	0	0	0	0	0	0	0	0	0	0	0	0	1	0	0	0	0	0	0	0	0	4	10.8108	37
FitCloudPro	1	0	0	1	1	1	1	0	0	0	0	0	0	0	0	0	0	0	1	1	1	1	1	1	0	0	0	1	1	1	0	0	0	0	1	0	0	15	40.5405	37
COROS	1	0	1	1	1	1	1	0	1	0	1	0	0	0	0	0	0	0	1	1	1	1	1	1	1	1	1	0	1	1	0	0	0	0	1	0	0	20	54.0541	37
qudongWillGo	1	1	1	1	1	1	1	0	1	0	1	1	0	1	1	0	0	0	1	1	1	1	1	1	1	1	1	1	1	1	1	0	1	1	1	1	1	30	81.0811	37
kaigeeryundong -dingzhixunlianjihua	1	1	0	1	1	1	1	0	0	1	1	0	0	0	0	1	0	0	1	1	1	1	1	1	1	0	0	0	1	1	0	1	0	1	1	0	0	21	56.7568	37
iGPSPORT	1	0	0	1	0	0	0	0	0	0	0	0	0	0	0	0	0	0	0	0	0	0	0	0	0	0	0	0	0	0	0	0	0	0	0	0	0	2	5.40541	37
wanluyundong	1	0	1	1	1	1	1	0	0	0	0	0	0	1	0	0	0	0	1	1	1	1	0	0	0	0	0	1	0	0	0	0	0	0	1	0	0	13	35.1351	37
lianlianjianshen	1	1	1	1	1	1	0	0	0	0	1	1	0	1	1	0	0	0	1	1	1	0	1	1	0	0	1	0	1	0	0	0	0	0	1	0	0	18	48.6486	37
kailian-jianshenjiluyuzhuanye xunlianjihua	1	1	1	1	1	1	0	0	1	0	1	0	0	1	0	1	1	0	1	1	1	0	1	1	1	0	1	0	1	1	1	0	1	1	1	1	0	25	67.5676	37
Da Fit	1	0	0	1	1	1	0	0	0	0	1	0	0	1	0	0	0	0	1	1	0	1	1	1	0	0	0	0	1	1	1	1	0	0	1	1	0	17	45.9459	37
MERITchaoranzhi	1	0	0	1	1	1	1	0	0	0	0	0	0	1	0	0	0	0	1	1	1	0	1	1	0	0	1	1	1	0	0	0	1	1	1	1	0	18	48.6486	37
paoburuanjian-paobujilu FITAPP	1	0	1	1	1	1	1	0	0	0	0	0	0	0	0	0	0	0	1	1	1	1	0	1	0	0	0	0	0	0	0	0	0	0	1	0	0	12	32.4324	37
PeakWatch: Aiyundongzhushou	1	0	0	0	0	0	0	0	0	0	0	0	0	0	0	0	0	0	1	0	1	0	0	0	0	0	0	0	0	0	0	0	0	0	1	0	0	4	10.8108	37
buduoduo	1	0	0	1	1	1	1	0	1	1	1	1	0	1	1	0	0	1	1	1	1	1	0	1	1	0	1	1	1	0	1	0	1	1	1	1	1	27	72.973	37
SPAX-nidejiatingjianshenzhuanjia	1	0	1	1	1	0	0	0	1	1	1	1	0	1	0	1	1	0	1	1	1	1	1	1	1	0	1	1	1	1	1	1	1	1	1	1	0	28	75.6757	37
OtterLife	1	0	1	1	1	1	1	0	1	1	1	1	0	0	0	1	1	0	0	0	0	0	1	1	1	0	1	1	1	1	1	1	1	1	1	0	1	25	67.5676	37
diyisaidao	1	1	1	1	1	1	1	1	1	1	1	1	0	1	1	1	1	1	1	1	1	1	1	1	1	0	1	1	1	1	1	1	1	1	1	1	1	35	94.5946	37
Fito-youxihuayundongjiankangpaobuqixing	1	0	0	1	1	1	0	0	0	0	0	0	0	1	0	1	0	0	1	1	1	0	0	1	0	0	0	1	0	0	0	0	1	0	1	0	0	13	35.1351	37
GoLite	0	1	0	1	1	1	0	0	0	1	1	1	0	0	1	0	0	0	0	0	0	0	1	1	0	0	1	1	0	0	0	1	0	1	1	1	0	16	43.2432	37
Wearpro	0	0	1	1	1	1	1	1	1	0	1	0	0	1	0	1	0	0	1	1	1	0	1	1	1	0	1	1	1	1	1	1	1	0	1	0	0	24	64.8649	37
xiaoguaijiankang	0	1	1	1	1	1	1	1	1	0	1	0	0	1	0	1	0	0	1	1	1	0	1	1	1	0	1	1	1	1	1	1	1	0	1	0	0	25	67.5676	37
Elavatine	1	0	1	1	1	1	1	1	1	1	1	1	0	1	1	1	0	1	1	1	1	0	1	1	1	0	1	1	1	1	1	1	1	1	1	1	1	32	86.4865	37
ledongli	1	1	1	1	0	0	1	1	0	1	1	0	0	1	0	1	0	1	1	1	1	1	1	1	1	0	1	1	1	1	0	1	1	1	1	1	1	28	75.6757	37
moxun	1	0	1	1	1	1	1	0	1	1	1	1	0	1	0	1	0	0	1	1	1	0	1	1	1	0	1	1	1	1	1	0	0	0	1	1	0	25	67.5676	37
YaoYao	0	0	1	1	1	1	1	0	1	0	0	0	0	0	0	1	0	0	1	0	1	0	1	0	0	0	1	0	1	0	1	0	0	0	1	0	0	14	37.8378	37
HD Fit Pro	1	0	1	1	1	1	1	0	1	0	0	0	0	1	0	1	0	0	1	0	1	0	0	0	0	0	1	0	1	1	1	0	1	0	1	0	0	17	45.9459	37
zouluxingqiu	1	1	1	1	1	1	1	1	1	1	0	1	0	1	0	1	1	0	1	1	1	0	1	1	1	0	1	0	1	1	1	0	1	1	1	1	0	28	75.6757	37
QXFit	1	0	0	1	1	0	1	0	0	0	0	0	0	0	0	1	0	0	0	0	0	0	0	0	0	0	1	0	1	0	0	0	0	0	1	0	0	8	21.6216	37
QiFitPro	0	0	1	1	1	1	1	0	1	0	1	0	0	1	0	1	0	1	1	1	1	1	1	1	1	0	1	1	1	1	1	0	0	0	1	1	0	24	64.8649	37
Pacer	0	0	0	1	1	1	1	0	1	0	1	1	0	0	0	1	0	0	1	1	1	0	1	0	1	0	1	1	1	0	1	0	0	0	1	0	1	19	51.3514	37
Fitness：yundongjianshenhepaobujianfei	1	0	0	1	1	1	1	0	1	0	0	0	0	1	0	0	0	0	1	1	1	0	0	0	0	0	0	0	1	0	1	0	0	0	1	0	1	14	37.8378	37
Seven	1	0	1	1	1	1	1	0	1	1	1	1	0	1	0	0	0	0	1	1	1	1	1	0	0	0	1	0	1	1	1	0	1	0	1	0	0	22	59.4595	37
heihamaojianshen	1	1	1	1	1	1	1	1	1	1	0	1	1	1	0	1	0	1	1	1	1	0	1	0	1	0	1	1	1	1	1	0	1	1	1	1	0	29	78.3784	37
haotizhi	1	0	1	1	1	1	1	1	1	0	1	1	0	1	0	1	0	0	1	1	1	0	1	1	1	0	1	1	1	1	1	0	1	1	1	1	0	27	72.973	37
MeGrow	1	1	1	1	1	1	1	1	1	1	1	1	0	1	0	1	0	0	1	1	1	0	1	1	1	0	1	1	1	1	1	1	1	1	1	1	0	30	81.0811	37
shuhuayundong	1	0	1	1	1	1	1	0	1	0	1	1	0	0	0	1	0	0	0	0	0	0	1	1	0	0	1	1	1	1	1	0	0	0	1	0	0	18	48.6486	37
Suunto ZH	0	0	1	1	1	1	1	1	0	1	0	1	0	1	0	1	1	0	1	1	1	1	1	1	1	0	1	1	1	1	0	1	1	0	1	1	0	26	70.2703	37
pulatiyundong	1	0	1	1	1	0	1	0	1	1	1	0	0	0	0	1	0	0	1	0	0	1	0	0	0	0	0	0	1	1	0	0	0	1	1	1	0	16	43.2432	37
haoqiu	0	0	0	1	1	0	1	0	1	0	0	0	0	0	0	1	0	0	0	0	0	0	0	0	0	0	0	0	0	0	1	0	0	0	0	0	0	6	16.2162	37
jibuqiStepsApp	1	0	0	1	1	1	0	0	0	1	1	0	0	0	0	1	0	0	1	0	1	0	1	0	0	0	0	0	1	1	0	0	0	0	1	0	0	13	35.1351	37
weijian	1	0	1	1	1	1	1	0	1	0	1	0	0	0	0	1	0	0	0	0	0	0	1	1	0	0	1	1	1	0	1	0	0	0	1	1	0	17	45.9459	37
duorui	1	0	1	1	1	1	1	0	0	1	1	0	0	1	0	1	0	0	1	0	0	1	0	0	0	0	1	0	1	1	0	0	0	0	0	1	0	16	43.2432	37
Streaks	1	0	1	1	1	1	1	0	1	1	1	1	0	0	1	1	0	0	1	0	1	0	0	1	0	0	0	0	1	0	1	0	0	0	1	0	0	18	48.6486	37
Pocket Yoga	1	0	1	1	1	1	1	0	1	1	0	1	0	0	0	1	1	0	1	1	1	0	1	1	0	0	1	0	1	1	1	0	1	0	1	0	0	22	59.4595	37
yangcongyundongjishi	1	0	1	1	1	1	0	0	0	0	0	0	0	1	0	1	0	0	1	1	1	0	0	0	0	0	0	1	1	1	0	0	1	0	1	0	0	15	40.5405	37
FormCheck AI	1	0	1	1	1	1	0	0	0	0	0	0	0	1	0	1	0	0	1	0	1	0	0	0	0	0	0	1	1	1	0	0	1	0	1	0	0	14	37.8378	37
Mr Smooth Pro	1	0	1	1	1	1	1	0	1	1	1	1	1	1	1	1	0	0	1	1	1	1	1	1	0	0	1	1	1	1	1	1	1	0	1	0	0	28	75.6757	37
fuwocheng	1	0	1	1	1	1	1	0	0	0	0	1	0	1	1	1	0	0	1	1	1	1	0	1	1	0	1	1	1	1	0	1	1	0	1	1	0	24	64.8649	37
sululu	1	0	1	1	1	1	1	0	0	0	1	0	0	0	0	1	0	0	1	0	1	0	0	1	0	0	0	0	1	0	0	0	1	0	0	0	0	13	35.1351	37
Fitness Point Pro:jianshenjujia	1	0	1	1	1	1	1	0	0	1	1	1	0	1	0	1	0	0	1	1	1	1	0	1	1	0	1	1	1	1	1	1	1	0	1	0	0	25	67.5676	37
iMuscle 2-iPhone Edition	1	0	1	1	1	1	0	0	0	1	1	0	0	0	0	1	0	0	1	1	1	1	1	1	1	0	1	1	1	1	1	1	1	0	1	0	0	23	62.1622	37
Streaks Workout	1	0	1	1	1	1	1	0	1	1	1	1	0	1	1	1	0	0	1	0	1	1	0	1	0	0	0	0	1	1	1	0	1	0	1	0	0	22	59.4595	37
Fitbit guanjia	1	1	1	1	1	1	1	0	0	0	1	0	0	0	0	1	1	0	0	0	0	0	0	0	0	0	0	0	1	0	0	0	1	0	1	0	0	13	35.1351	37
yundongjiepou	1	0	1	1	1	1	1	0	1	1	1	1	0	0	1	1	1	0	1	0	1	0	0	1	0	0	0	0	1	1	1	0	1	0	1	0	0	21	56.7568	37
jiankang、xiguanyangchengjijianshen	1	0	1	1	1	1	1	0	1	1	1	1	0	0	1	1	0	0	1	0	1	0	0	1	0	0	0	0	1	0	1	0	0	0	1	0	0	18	48.6486	37
MC-Timer	1	0	1	1	1	1	1	0	0	0	1	1	0	1	1	1	0	0	1	0	1	1	0	1	0	0	0	0	0	0	0	1	1	0	1	0	0	18	48.6486	37
kongqiquanji	1	0	1	1	0	1	1	0	1	0	0	0	0	0	0	1	0	0	0	0	0	0	0	0	0	0	0	0	1	0	1	0	0	0	1	0	0	10	27.027	37
meirifubuduanlian	1	0	1	1	1	1	1	0	1	1	1	1	0	1	1	1	1	0	1	1	1	0	0	1	0	0	0	1	1	1	1	1	1	1	1	0	0	26	70.2703	37
meiriduanlian	1	0	1	1	1	1	1	0	1	1	1	1	0	1	1	1	1	0	1	1	1	0	0	1	0	0	0	1	1	1	1	1	1	1	1	0	0	26	70.2703	37
meiriyouyangduanlian	1	0	1	1	1	1	1	0	1	1	1	1	0	1	1	1	1	0	1	1	1	0	0	1	0	0	0	1	1	1	1	1	1	1	1	0	0	26	70.2703	37
jianshenhuoban+	1	0	1	1	1	1	1	0	1	1	1	1	0	1	1	1	0	0	1	1	1	0	1	1	1	0	1	1	1	1	1	1	1	0	1	0	1	28	75.6757	37
CARROT Fit	1	0	1	1	1	1	1	0	1	1	1	1	0	1	1	1	1	0	1	0	1	0	0	1	0	0	0	0	1	1	1	1	1	0	1	0	0	23	62.1622	37
meirituibuduanlian	1	0	1	1	1	1	1	0	1	1	1	1	0	1	1	1	1	0	1	1	1	0	0	1	0	0	0	1	1	1	1	1	1	1	1	0	0	26	70.2703	37
meiritunbuduanlian	1	0	1	1	1	1	1	0	1	1	1	1	0	1	1	1	1	0	1	1	1	0	0	1	0	0	0	1	1	1	1	1	1	1	1	0	0	26	70.2703	37
meirishoubiduanlian	1	0	1	1	1	1	1	0	1	1	1	1	0	1	1	1	1	0	1	1	1	0	0	1	0	0	0	1	1	1	1	1	1	1	1	0	0	26	70.2703	37
Simply Yoga	1	0	1	1	1	1	1	0	1	1	1	1	0	1	1	1	1	0	1	1	1	0	0	1	0	0	0	1	1	1	1	1	1	1	1	0	0	26	70.2703	37
FitPort	1	1	1	1	1	1	1	0	0	0	1	0	0	1	0	1	1	0	0	0	0	0	0	1	0	0	0	0	0	0	0	0	1	0	0	0	0	13	35.1351	37
Adrian James:6 Pack Abs	1	0	1	1	1	1	1	0	1	1	1	0	0	1	0	1	1	0	1	1	1	1	0	1	1	0	1	0	1	0	1	0	1	0	1	1	0	24	64.8649	37
Gymniotize Pro	1	0	1	1	1	1	1	0	1	0	1	0	0	0	0	1	0	0	0	0	0	0	0	1	0	0	0	0	1	0	1	1	0	0	0	0	0	13	35.1351	37
iSmoothRun	1	1	1	1	1	1	1	0	1	1	1	0	0	1	0	1	1	0	1	1	1	1	0	1	1	0	1	1	1	1	1	1	1	0	1	1	0	28	75.6757	37
Winning Shot	1	1	1	1	1	1	1	0	0	0	1	1	0	0	1	1	0	0	0	0	0	0	0	1	0	0	0	0	1	0	0	0	0	0	1	0	0	14	37.8378	37
Instant Fitness:Workout Trainer	1	0	1	1	1	1	1	0	1	1	1	1	0	1	1	1	0	0	1	1	1	0	1	1	1	0	1	1	1	1	1	1	1	0	1	0	1	28	75.6757	37
Couch to 5K-Run training	1	0	1	1	1	1	1	0	0	1	0	0	0	0	0	1	0	0	1	1	1	1	0	1	0	0	0	0	1	0	0	0	0	0	1	0	0	15	40.5405	37
Bicycle ride tracker PRO	1	0	1	1	1	1	0	0	1	1	0	1	0	0	1	1	0	0	1	1	1	1	0	1	1	0	0	0	1	1	1	1	1	0	1	0	0	22	59.4595	37
Team Bleep Test	1	0	1	1	1	1	1	0	1	1	1	0	0	0	1	1	0	0	1	1	1	1	1	1	1	0	0	0	1	1	1	1	1	1	1	0	0	25	67.5676	37
Steps paoyouquan	1	1	1	1	1	1	1	0	1	1	1	0	0	0	1	1	1	0	1	1	1	0	0	1	0	0	0	1	1	0	1	0	1	0	1	0	0	22	59.4595	37
Total score	278	122	237	283	275	238	239	84	150	199	223	150	40	193	99	222	153	27	229	202	228	133	175	215	129	15	148	150	262	182	187	108	196	159	267	159	101	6457	17451.4
Level 2-Mean	0.972028	0.426573	0.828671	0.98951	0.961538	0.832168	0.835664	0.293706	0.524476	0.695804	0.77972	0.524476	0.13986	0.674825	0.346154	0.776224	0.534965	0.0944056	0.800699	0.706294	0.797203	0.465035	0.611888	0.751748	0.451049	0.0524476	0.517483	0.524476	0.916084	0.636364	0.653846	0.377622	0.685315	0.555944	0.933566	0.555944	0.353147
Level 2-SD	0.165182	0.495446	0.377456	0.102058	0.192645	0.374372	0.371229	0.456257	0.500276	0.460872	0.415162	0.500276	0.34745	0.469261	0.476577	0.417504	0.49965	0.292905	0.400175	0.456257	0.402787	0.49965	0.488174	0.432756	0.49847	0.223319	0.50057	0.500276	0.277748	0.481889	0.476577	0.485642	0.465204	0.497731	0.249475	0.497731	0.478786
Level1-Mean	0.740482									0.534965				0.541459														0.621678					0.616783						0.610187
Level 1-SD	0.258492									0.284014				0.243946														0.198076					0.213281						0.243327

## Sheet: Sheet2
APP名称		评分	年龄分级
xiaomiyundongjiankang	小米运动健康	4.9	4
huaweiyundongjiankang	华为运动健康	4.9	4
keep-Aiyundongjiaolian	keep-AI运动教练	4.9	17
okok-ticeshuju	okok-体侧数据	4.8	12
grow	grow	4.8	4
bohejiankang	薄荷健康	4.7	12
lekeyundong	乐刻运动	4.8	4
wearfit pro	wearfit pro	3.3	12
Mactivepro	Mactivepro	2.9	9
meiriyujia	每日瑜伽	4.9	17
rehanwudao	热汗舞蹈	4.6	17
yinghanjianshen	硬汉健身	4.7	17
tiantiantiaosheng	天天跳绳	4.4	4
yuedongquan	悦动圈	4.9	17
Zepp Life	Zepp Life	4.7	4
Gs Fit	Gs Fit	2.7	12
gudong	咕咚	4.9	12
Sunri	Sunri	1.8	17
heiniaodanche	黑鸟单车	4.9	17
jiasudu	佳速度	3.6	4
Gdong-kaigeeryundongduanlianruanjian	G动-凯格尔运动锻炼软件	4.8	17
anxinxinnlvgaunjia	安心心率管家	4.8	12
xunji-xunlianzhuanjia	训记-训练计划专家	4.7	4
ledongjiankangshenghuo	乐动健康生活	4.7	17
CO FIT	CO FIT	4.7	4
yuepaoquan	悦跑圈	4.9	17
Fit-here	Fit-here	4.1	4
Garmin Connect	Garmin Connect	3	4
Zepp	Zepp	4.8	4
haoqing	好轻	2.7	12
dongdong-yundongjibuqihepaobujianshenjianfeijiaolian运动计步器和跑步健身减肥教练	动动-运动计步器和跑步健身减肥教练	4.9	4
xiaomichuandai	小米穿戴	2.1	4
RDFit	RDFit	2.8	4
xiaoshumiaoyundong	小树苗运动	4.2	4
qingqihaowan	轻骑好玩	2.3	4
xiangshoujiankang	享瘦健康	4.8	4
shuzixindonng	数字心动	4.6	4
zhixinxinlvjiance	知心心率检测	4.8	4
FitCloudPro	FitCloudPro	3.3	4
COROS	COROS	4.6	4
qudongWillGo	趣动WillGo	2.9	12
kaigeeryundong -dingzhixunlianjihua	凯格尔运动-定制训练计划	4.5	17
iGPSPORT	iGPSPORT	3.7	17
wanluyundong	顽鹿运动	2.7	4
lianlianjianshen	练练健身	4.7	4
kailian-jianshenjiluyuzhuanye xunlianjihua	开练-健身记录与专业训练计划	4.6	4
Da Fit	Da Fit	4.8	4
MERITchaoranzhi	MERIT超燃脂	3.3	4
paoburuanjian-paobujilu FITAPP	跑步 软件-跑步记录 FITAPP	4.7	4
PeakWatch: Aiyundongzhushou	PeakWatch: AI运动助手	4.8	17
buduoduo	步多多	3.9	17
SPAX-nidejiatingjianshenzhuanjia	SPAX-你的家庭健身专家	4.8	12
OtterLife	OtterLife	4.9	4
diyisaidao	第一赛道	4.9	9
Fito-youxihuayundongjiankangpaobuqixing	Fito-游戏化运动健康跑步骑行	4.8	4
GoLite	GoLite	4.9	4
Wearpro	Wearpro	4.8	4
xiaoguaijiankang	小乖健康	4.7	4
Elavatine	Elavatine	4.9	17
ledongli	乐动力	4.3	17
moxun	魔训	4.5	4
YaoYao	YaoYao	4.8	4
HD Fit Pro	HD Fit Pro	2.9	4
zouluxingqiu	走路星球	4.5	4
QXFit	QXFit	4.3	17
QiFitPro	QiFitPro	2.6	4
Pacer	Pacer	4.8	12
Fitness：yundongjianshenhepaobujianfei	Fitness：运动健身和跑步减肥	4.9	12
Seven	Seven	4.7	4
heihamaojianshen	嘿哈猫健身	1.9	4
haotizhi	好体知	3.4	12
MeGrow	MeGrow	4.8	4
shuhuayundong	舒华运动	4.8	4
Suunto ZH	Suunto ZH	4.6	17
pulatiyundong	普拉提运动	3.9	17
haoqiu	好球	4.8	4
jibuqiStepsApp	计步器StepsApp	4.9	4
weijian	微健	3.5	4
duorui	多锐	3.5	17
Streaks	Streaks	4.8	4
Pocket Yoga	Pocket Yoga	4.6	4
yangcongyundongjishi	洋葱圈运动计时	4.5	4
FormCheck AI	FormCheck AI	3.7	4
Mr Smooth Pro	Mr Smooth Pro	0	4
fuwocheng	俯卧撑	4.5	4
sululu	速路路	4.4	4
Fitness Point Pro:jianshenjujia	Fitness Point Pro:健身居家	4.3	9
iMuscle 2-iPhone Edition	iMuscle 2-iPhone Edition	4.6	4
Streaks Workout	Streaks Workout	4.8	4
Fitbit guanjia	Fitbit 管家	4.3	4
yundongjiepou	运动解剖	3.7	12
jiankang、xiguanyangchengjijianshen	健康、习惯养成记健身	3.3	4
MC-Timer	MC-Timer	0	4
kongqiquanji	空气拳击	4.4	4
meirifubuduanlian	每日腹部锻炼	4.9	4
meiriduanlian	每日锻炼	4.8	4
meiriyouyangduanlian	每日有氧健康	4.9	4
jianshenhuoban+	健身伙伴+	4.3	4
CARROT Fit	CARROT Fit	4.6	17
meirituibuduanlian	每日腿部锻炼	4.5	4
meiritunbuduanlian	每日臀部锻炼	4.5	4
meirishoubiduanlian	每日手臂锻炼	4.5	4
Simply Yoga	Simply Yoga	4.7	4
FitPort	FitPort	5	4
Adrian James:6 Pack Abs	Adrian James:6 Pack Abs	4	4
Gymniotize Pro	Gymniotize Pro	4.9	4
iSmoothRun	iSmoothRun	4.2	4
Winning Shot	Winning Shot	4.9	4
Instant Fitness:Workout Trainer	Instant Fitness:Workout Trainer	4	4
Couch to 5K-Run training	Couch to 5K-Run training	5	4
Bicycle ride tracker PRO	Bicycle ride tracker PRO	5	4
Team Bleep Test	Team Bleep Test	4.4	4
Steps paoyouquan	Steps 跑友圈	5	4
